# Supplementary material for: Eubacterium limosum modulates gut microbiota and produces anti-inflammatory metabolites to alleviate DSS-induced colitis
Source: Front Immunol. 2025 Dec 16;16:1728808. doi: 10.3389/fimmu.2025.1728808 (PMC12747957; doi:10.3389/fimmu.2025.1728808)
Supplement: Supplementary file 2 [file Table2.xlsx]

## Sheet: Table S1
Table S1. Primer sequences for real-time quantitative PCR
Primer	Forward (5'-3')	Reverse (5'-3')
Gapdh	GCAAGTTCAACGGCACAG	CGCCAGTAGACTCCACGAC
Lcn2	TGGCCCTGAGTGTCATGTG	CTCTTGTAGCTCATAGATGGTGC
IL-1β	GGACATGAGCACCTTCTTTTCC	GTGCCGTCTTTCATTACACAGG
Ptgs2	TCCAACCTCTCCTACTACACCAG	GGGTCAGGGATGAACTCTCTC
Mmp13	TACCATCCTGCGACTCTTGC	TTCACCCACATCAGGCACTC

## Sheet: Table S2
Table S2. 79 differential genes which were upregulated in the DSS group and downregulated in the El1405 group
#ID	gene_name	El1405-1_FPKM	El1405-2_FPKM	El1405-3_FPKM	El1405-4_FPKM	El1405-5_FPKM	NC-1_FPKM	NC-2_FPKM	NC-3_FPKM	NC-4_FPKM	NC-5_FPKM	PBS-1_FPKM	PBS-2_FPKM	PBS-3_FPKM	PBS-4_FPKM	PBS-5_FPKM	NC_vs_PBS_DESeq2_Pvalue	NC_vs_PBS_DESeq2_log2FC	NC_vs_PBS_DESeq2_(Pvalue_0.05_FC_1.5)_regulated	PBS_vs_El1405_DESeq2_Pvalue	PBS_vs_El1405_DESeq2_log2FC	PBS_vs_El1405_DESeq2_(Pvalue_0.05_FC_1.5)_regulated	GO_annotation	KEGG_annotation	KEGG_pathway_annotation	KOG_class_annotation	Pfam_annotation	Swiss_Prot_annotation	eggNOG_class_annotation	NR_annotation	GO_second_level_annotation
ENSMUSG00000047394	Odf3b	1.01808	1.52535	1.84458	1.66605	1.15333	4.74814	4.3856	4.67338	2.79536	4.25161	0.681954	1.77553	0.695021	0.545474	0.965896	5.78066e-10	-1.96877	down	0.0139558	1.00651	up	--	K00758|9.1e-22|etl:114072878|K00758 thymidine phosphorylase [EC:2.4.2.4] | (RefSeq) thymidine phosphorylase-like	Pyrimidine metabolism (ko00240);; Drug metabolism - other enzymes (ko00983)	--	Sperm-tail PG-rich repeat	Outer dense fiber protein 3B OS=Mus musculus OX=10090 GN=Odf3b PE=2 SV=1	Function unknown	outer dense fiber protein 3B [Mus musculus]	--
ENSMUSG00000078920	Ifi47	39.4251	7.52749	8.87185	11.2299	12.666	25.3604	12.906	14.1651	21.8535	25.138	10.6093	14.7631	16.6146	6.80749	4.15766	0.0280472	-0.735288	down	0.0463289	0.877175	up	Molecular Function: GTPase activity (GO:0003924);; Molecular Function: GTP binding (GO:0005525);; Cellular Component: endoplasmic reticulum (GO:0005783);; Cellular Component: endoplasmic reticulum membrane (GO:0005789);; Biological Process: defense response (GO:0006952);; Biological Process: cellular response to interferon-beta (GO:0035458);;	K17072|3.4e-237|mmu:15953|K17072 interferon gamma inducible protein 47 | (RefSeq) Ifi47, 47kDa, IRG-47, Ifggc1, Igrd, Iigp4, Iipg4, Irgd; interferon gamma inducible protein 47	TNF signaling pathway (ko04668)	--	Interferon-inducible GTPase (IIGP)	T-cell-specific guanine nucleotide triphosphate-binding protein 1 OS=Mus musculus OX=10090 GN=Tgtp1 PE=1 SV=1	Function unknown	interferon gamma inducible protein 47 [Mus musculus]	molecular function: catalytic activity (GO:0003824);; molecular function: binding (GO:0005488);; cellular component: intracellular (GO:0005622);; cellular component: cellular anatomical entity (GO:0110165);; biological process: response to stimulus (GO:0050896);; biological process: cellular process (GO:0009987)
ENSMUSG00000026961	Lrrc26	13.7593	9.85432	27.1879	24.172	18.0429	31.9484	20.0932	24.6805	18.3936	22.1282	15.2695	12.9306	18.2759	16.0437	6.09585	0.0146153	-0.592599	down	0.0112412	0.701385	up	Molecular Function: voltage-gated potassium channel activity (GO:0005249);; Cellular Component: voltage-gated potassium channel complex (GO:0008076);; Molecular Function: ion channel binding (GO:0044325);; Molecular Function: potassium channel activator activity (GO:0099104);; Biological Process: positive regulation of voltage-gated potassium channel activity (GO:1903818);;	--	--	--	Leucine rich repeat	Leucine-rich repeat-containing protein 26 OS=Mus musculus OX=10090 GN=Lrrc26 PE=2 SV=1	Signal transduction mechanisms	leucine-rich repeat-containing protein 26 precursor [Mus musculus]	molecular function: transporter activity (GO:0005215);; biological process: cellular process (GO:0009987);; biological process: localization (GO:0051179);; cellular component: protein-containing complex (GO:0032991);; cellular component: cellular anatomical entity (GO:0110165);; molecular function: binding (GO:0005488);; molecular function: molecular function regulator (GO:0098772);; biological p…
ENSMUSG00000055730	Ces2a	327.071	129.302	164.317	154.755	239.555	237.85	258.783	240.762	338.848	242.8	156.943	144.993	213.006	101.248	86.6908	0.000862185	-0.744633	down	0.00188146	0.806914	up	Cellular Component: extracellular space (GO:0005615);; Molecular Function: carboxylic ester hydrolase activity (GO:0052689);;	K03927|0.0e+00|mmu:102022|K03927 carboxylesterase 2 [EC:3.1.1.1 3.1.1.84 3.1.1.56] | (RefSeq) Ces2a, 9130231C15Rik, AI266984, Ces6; carboxylesterase 2A	Drug metabolism - other enzymes (ko00983)	General function prediction only	Carboxylesterase family	Pyrethroid hydrolase Ces2a OS=Mus musculus OX=10090 GN=Ces2a PE=1 SV=1	Lipid transport and metabolism	pyrethroid hydrolase Ces2a isoform 1 precursor [Mus musculus]	cellular component: cellular anatomical entity (GO:0110165);; molecular function: catalytic activity (GO:0003824)
ENSMUSG00000024399	Ltb	1.52018	0.805822	1.06076	0.837236	3.60391	2.56691	1.86452	2.52087	1.64268	2.26335	0.797061	0.977835	1.16758	0.729705	1.08494	2.1545e-05	-1.00209	down	0.0226616	0.924195	up	Molecular Function: cytokine activity (GO:0005125);; Molecular Function: tumor necrosis factor receptor binding (GO:0005164);; Cellular Component: extracellular space (GO:0005615);; Biological Process: immune response (GO:0006955);; Cellular Component: integral component of membrane (GO:0016021);;	K03157|1.2e-170|mmu:16994|K03157 lymphotoxin beta (TNF superfamily, member 3) | (RefSeq) Ltb, AI662801, LTbeta, Tnfc, Tnfsf3, Tnlg1c, p33; lymphotoxin B	Cytokine-cytokine receptor interaction (ko04060);; NF-kappa B signaling pathway (ko04064);; Rheumatoid arthritis (ko05323)	--	TNF(Tumour Necrosis Factor) family	Lymphotoxin-beta OS=Mus musculus OX=10090 GN=Ltb PE=2 SV=1	Signal transduction mechanisms	lymphotoxin-beta [Mus musculus]	molecular function: binding (GO:0005488);; molecular function: molecular function regulator (GO:0098772);; biological process: cellular process (GO:0009987);; biological process: signaling (GO:0023052);; biological process: response to stimulus (GO:0050896);; biological process: biological regulation (GO:0065007);; cellular component: cellular anatomical entity (GO:0110165);; biological process: …
ENSMUSG00000029700	Slc13a1	10.7523	11.9266	21.2449	20.4974	31.6207	43.7747	43.5484	41.4688	22.2265	39.4188	13.7233	23.0982	13.9029	7.35363	6.85211	1.94688e-06	-1.36382	down	0.00930291	0.811434	up	Cellular Component: integral component of membrane (GO:0016021);; Molecular Function: transmembrane transporter activity (GO:0022857);;	K14444|0.0e+00|mmu:55961|K14444 solute carrier family 13 (sodium/sulfate cotransporter), member 1/4 | (RefSeq) Slc13a1, AI314066, AI987826, NaSi-1, Nas1; solute carrier family 13 (sodium/sulfate symporters), member 1	--	Inorganic ion transport and metabolism	Sodium:sulfate symporter transmembrane region	Solute carrier family 13 member 1 OS=Mus musculus OX=10090 GN=Slc13a1 PE=2 SV=2	Inorganic ion transport and metabolism	solute carrier family 13 member 1 [Mus musculus]	cellular component: cellular anatomical entity (GO:0110165);; molecular function: transporter activity (GO:0005215)
ENSMUSG00000039629	Strip2	0.407407	0.458228	0.83054	0.647435	0.554068	1.07048	1.6209	1.50349	0.902513	1.33427	0.676816	0.52856	0.371503	0.362997	0.415161	1.82901e-09	-1.25556	down	0.0204091	0.596132	up	Cellular Component: cytosol (GO:0005829);; Biological Process: cytoskeleton organization (GO:0007010);; Biological Process: regulation of cell shape (GO:0008360);; Biological Process: cell migration (GO:0016477);;	--	--	Function unknown	Domain of unknown function (DUF3402)	Striatin-interacting proteins 2 OS=Mus musculus OX=10090 GN=Strip2 PE=1 SV=1	Function unknown	striatin-interacting proteins 2 isoform a [Mus musculus]	cellular component: cellular anatomical entity (GO:0110165);; biological process: cellular process (GO:0009987);; biological process: biological regulation (GO:0065007);; biological process: locomotion (GO:0040011);; biological process: localization (GO:0051179)
ENSMUSG00000042834	Nrep	12.1835	8.99786	18.9759	19.5955	13.5518	30.2452	25.8248	24.2988	17.1447	24.5957	11.5875	11.8616	10.0573	13.2056	10.5953	2.86144e-11	-0.885145	down	0.00066354	0.610376	up	Cellular Component: nucleus (GO:0005634);; Cellular Component: cytoplasm (GO:0005737);; Biological Process: axon regeneration (GO:0031103);; Biological Process: regulation of neuron differentiation (GO:0045664);;	--	--	--	Neuronal protein 3.1 (p311)	Neuronal regeneration-related protein OS=Mus musculus OX=10090 GN=Nrep PE=1 SV=1	Signal transduction mechanisms	neuronal regeneration-related protein [Mus musculus]	cellular component: intracellular (GO:0005622);; cellular component: cellular anatomical entity (GO:0110165);; biological process: cellular process (GO:0009987);; biological process: multicellular organismal process (GO:0032501);; biological process: developmental process (GO:0032502);; biological process: response to stimulus (GO:0050896);; biological process: biological regulation (GO:0065007)
ENSMUSG00000034786	Gpsm3	1.58961	1.09567	1.02189	0.669568	1.77983	2.72691	1.53284	2.08236	1.06872	1.71534	0.713761	0.731806	0.988287	1.14127	0.934014	0.0066325	-0.787357	down	0.0368331	0.68004	up	Molecular Function: GTPase regulator activity (GO:0030695);; Biological Process: regulation of inflammatory response (GO:0050727);;	K15838|5.0e-85|mmu:106512|K15838 G-protein signaling modulator 3 | (RefSeq) Gpsm3, AA960287, AGS4; G-protein signalling modulator 3 (AGS3-like, C. elegans)	--	--	GoLoco motif	G-protein-signaling modulator 3 OS=Mus musculus OX=10090 GN=Gpsm3 PE=1 SV=2	Signal transduction mechanisms	G-protein-signaling modulator 3 [Mus musculus]	molecular function: molecular function regulator (GO:0098772);; biological process: biological regulation (GO:0065007)
ENSMUSG00000074151	Nlrc5	1.17832	0.461903	0.184349	0.301853	0.688397	0.599801	0.310733	0.336261	0.30225	0.803301	0.200662	0.389535	0.432613	0.308755	0.401557	0.0116695	-0.874374	down	0.012244	1.24026	up	Molecular Function: ATP binding (GO:0005524);;	K22615|0.0e+00|mmu:434341|K22615 NLR family CARD domain containing 5 | (RefSeq) Nlrc5, AI451557, AK220210, NOD27; NLR family, CARD domain containing 5	--	Function unknown	Atypical caspase recruitment domain	Protein NLRC5 OS=Mus musculus OX=10090 GN=Nlrc5 PE=1 SV=2	--	protein NLRC5 [Mus musculus]	molecular function: binding (GO:0005488)
ENSMUSG00000000682	Cd52	10.4111	5.66394	4.989	2.1938	25.6932	24.7697	9.29181	18.5334	7.838	15.6041	3.99419	4.91288	8.28338	6.16181	4.26473	0.000127808	-1.25102	down	0.037283	1.01437	up	Cellular Component: integral component of membrane (GO:0016021);;	K06488|4.1e-29|mmu:23833|K06488 CDW52 antigen | (RefSeq) Cd52, AI463198, B7, B7-Ag, CAMPATH-1, CLS1, MB7; CD52 antigen	--	--	CAMPATH-1 antigen	CAMPATH-1 antigen OS=Mus musculus OX=10090 GN=Cd52 PE=2 SV=1	--	CAMPATH-1 antigen precursor [Mus musculus]	cellular component: cellular anatomical entity (GO:0110165)
ENSMUSG00000051079	Rgs13	1.74089	1.4619	5.03279	3.35471	3.13022	8.47699	8.55924	9.6466	5.29932	8.19395	1.91642	2.23975	0.948406	3.03985	1.72869	2.05034e-11	-1.81534	down	0.0226553	0.808036	up	Cellular Component: nucleus (GO:0005634);; Cellular Component: cytosol (GO:0005829);; Cellular Component: plasma membrane (GO:0005886);; Biological Process: G protein-coupled receptor signaling pathway (GO:0007186);; Biological Process: negative regulation of G protein-coupled receptor signaling pathway (GO:0045744);;	K16449|1.3e-85|mmu:246709|K16449 regulator of G-protein signaling | (RefSeq) Rgs13; regulator of G-protein signaling 13	--	Signal transduction mechanisms	Regulator of G protein signaling domain	Regulator of G-protein signaling 13 OS=Mus musculus OX=10090 GN=Rgs13 PE=1 SV=1	Signal transduction mechanisms	regulator of G-protein signaling 13 [Mus musculus]	cellular component: intracellular (GO:0005622);; cellular component: cellular anatomical entity (GO:0110165);; biological process: cellular process (GO:0009987);; biological process: signaling (GO:0023052);; biological process: response to stimulus (GO:0050896);; biological process: biological regulation (GO:0065007)
ENSMUSG00000008193	Spib	1.43087	0.576141	2.03132	1.37031	3.19886	2.34177	2.58179	2.80626	1.48858	2.72188	1.1376	1.09016	0.95671	1.08194	1.01188	8.02436e-09	-0.950494	down	0.00229711	0.89	up	Molecular Function: DNA-binding transcription factor activity (GO:0003700);; Cellular Component: nucleus (GO:0005634);; Molecular Function: sequence-specific DNA binding (GO:0043565);;	K09439|1.4e-151|mmu:272382|K09439 transcription factor Spi-B | (RefSeq) Spib, Spi-B; Spi-B transcription factor (Spi-1/PU.1 related)	--	--	Ets-domain	Transcription factor Spi-B OS=Mus musculus OX=10090 GN=Spib PE=2 SV=2	Transcription	transcription factor Spi-B [Mus musculus]	molecular function: transcription regulator activity (GO:0140110);; cellular component: intracellular (GO:0005622);; cellular component: cellular anatomical entity (GO:0110165);; molecular function: binding (GO:0005488)
ENSMUSG00000074218	Cox7a1	21.6126	14.7183	9.89619	6.55547	8.05797	14.7788	16.4699	13.3662	25.3286	15.7573	6.32581	10.3737	12.5048	4.82098	4.04688	0.00251176	-1.00745	down	0.0158239	1.03836	up	Molecular Function: cytochrome-c oxidase activity (GO:0004129);; Cellular Component: mitochondrial respirasome (GO:0005746);;	K02270|2.9e-37|mcal:110297735|K02270 cytochrome c oxidase subunit 7a | (RefSeq) cytochrome c oxidase subunit 7A1, mitochondrial	Oxidative phosphorylation (ko00190);; Cardiac muscle contraction (ko04260);; Thermogenesis (ko04714);; Non-alcoholic fatty liver disease (ko04932);; Alzheimer disease (ko05010);; Parkinson disease (ko05012);; Amyotrophic lateral sclerosis (ko05014);; Huntington disease (ko05016);; Prion disease (ko05020)	--	Cytochrome c oxidase subunit VII	Cytochrome c oxidase subunit 7A1, mitochondrial OS=Mus musculus OX=10090 GN=Cox7a1 PE=1 SV=1	Energy production and conversion	cytochrome c oxidase, subunit VIIa 1, isoform CRA_a [Mus musculus]	molecular function: catalytic activity (GO:0003824);; molecular function: transporter activity (GO:0005215);; biological process: metabolic process (GO:0008152);; biological process: cellular process (GO:0009987);; biological process: localization (GO:0051179);; cellular component: cellular anatomical entity (GO:0110165)
ENSMUSG00000001334	Fndc5	0.714224	0.672085	1.06025	0.691508	0.384868	4.19084	3.34552	3.31914	1.14121	2.22667	0.640148	0.456095	0.410605	0.355749	0.420723	1.29444e-15	-2.42578	down	0.00496998	0.946317	up	Cellular Component: integral component of membrane (GO:0016021);;	--	--	--	Fibronectin type III domain	Fibronectin type III domain-containing protein 5 OS=Mus musculus OX=10090 GN=Fndc5 PE=1 SV=1	Signal transduction mechanisms	fibronectin type III domain-containing protein 5 [Mus caroli]	cellular component: cellular anatomical entity (GO:0110165)
ENSMUSG00000054545	Ugt1a6a	118.697	75.5635	107.413	276.488	132.558	270.782	279.976	152.942	257.312	201.994	184.252	76.3079	129.659	109.804	70.9828	0.000462795	-0.862334	down	0.0498282	0.588313	up	Molecular Function: glucuronosyltransferase activity (GO:0015020);; Cellular Component: integral component of membrane (GO:0016021);;	K00699|0.0e+00|mmu:94284|K00699 glucuronosyltransferase [EC:2.4.1.17] | (RefSeq) Ugt1a6a, UDPGT, UDPGT_1-6, UGT1-06, UGT1.6, Ugt1a6, Ugt1a7; UDP glucuronosyltransferase 1 family, polypeptide A6A	Pentose and glucuronate interconversions (ko00040);; Ascorbate and aldarate metabolism (ko00053);; Steroid hormone biosynthesis (ko00140);; Retinol metabolism (ko00830);; Porphyrin and chlorophyll metabolism (ko00860);; Metabolism of xenobiotics by cytochrome P450 (ko00980);; Drug metabolism - cytochrome P450 (ko00982);; Drug metabolism - other enzymes (ko00983);; Bile secretion (ko04976);; Chemi…	Carbohydrate transport and metabolism;; Energy production and conversion	UDP-glucoronosyl and UDP-glucosyl transferase	UDP-glucuronosyltransferase 1-6 OS=Mus musculus OX=10090 GN=Ugt1a6 PE=1 SV=1	Carbohydrate transport and metabolism	UDP-glucuronosyltransferase 1-6 precursor [Mus musculus]	molecular function: catalytic activity (GO:0003824);; cellular component: cellular anatomical entity (GO:0110165)
ENSMUSG00000049580	Tsku	13.9725	11.5221	17.8999	23.7616	19.8476	24.8058	37.1242	37.5285	29.195	24.2834	19.0265	10.7224	16.9189	10.0933	6.93307	2.52285e-06	-1.08632	down	0.00147049	0.729341	up	Biological Process: cell morphogenesis (GO:0000902);; Biological Process: cell morphogenesis involved in differentiation (GO:0000904);; Biological Process: eye development (GO:0001654);; Molecular Function: molecular_function (GO:0003674);; Molecular Function: transmembrane signaling receptor activity (GO:0004888);; Molecular Function: G protein-coupled receptor activity (GO:0004930);; Molecular …	K08130|1.3e-202|mmu:244152|K08130 tsukushi (leucine-rich repeat-containing protein 54) | (RefSeq) Tsku, 9530051K01Rik, E2ig4, Lrrc54, Tsk; tsukushi, small leucine rich proteoglycan	--	General function prediction only	Leucine rich repeat	Tsukushin OS=Mus musculus OX=10090 GN=Tsku PE=2 SV=2	Signal transduction mechanisms	unnamed protein product, partial [Mus musculus]	biological process: developmental process (GO:0032502);; biological process: multicellular organismal process (GO:0032501);; molecular function: molecular transducer activity (GO:0060089);; molecular function: binding (GO:0005488);; cellular component: cellular anatomical entity (GO:0110165);; biological process: cellular process (GO:0009987);; biological process: biological regulation (GO:006500…
ENSMUSG00000031173	Otc	6.02663	6.0694	5.99025	4.56498	7.34295	14.1355	14.7978	14.0134	14.1985	14.6756	6.33448	7.13114	4.69599	2.22365	2.13898	1.38408e-07	-1.51044	down	0.0201202	0.74016	up	Biological Process: cellular amino acid metabolic process (GO:0006520);; Molecular Function: amino acid binding (GO:0016597);; Molecular Function: carboxyl- or carbamoyltransferase activity (GO:0016743);;	K00611|1.9e-193|mmu:18416|K00611 ornithine carbamoyltransferase [EC:2.1.3.3] | (RefSeq) Otc, AI265390, Sf, spf; ornithine transcarbamylase	Arginine biosynthesis (ko00220);; Biosynthesis of amino acids (ko01230)	Amino acid transport and metabolism	Aspartate/ornithine carbamoyltransferase, Asp/Orn binding domain	Ornithine carbamoyltransferase, mitochondrial OS=Mus musculus OX=10090 GN=Otc PE=1 SV=1	Amino acid transport and metabolism	ornithine transcarbamylase, isoform CRA_f, partial [Mus musculus]	biological process: metabolic process (GO:0008152);; biological process: cellular process (GO:0009987);; molecular function: binding (GO:0005488);; molecular function: catalytic activity (GO:0003824)
NewGene_6948	--	23.749	19.713	19.9936	7.91315	15.376	25.7903	36.5306	32.2204	17.2615	33.7414	14.091	23.1799	13.484	7.44652	5.28226	0.000147709	-1.08672	down	0.0126465	0.886836	up	Molecular Function: GTP binding (GO:0005525);;	K12797|1.53e-16|uah:113260930|K12797 caspase recruitment domain-containing protein 6 | (RefSeq) CARD6; caspase recruitment domain-containing protein 6	NOD-like receptor signaling pathway (ko04621)	--	Root hair defective 3 GTP-binding protein (RHD3)	Interferon-induced very large GTPase 1 OS=Mus musculus OX=10090 GN=Gvin1 PE=1 SV=1	Function unknown	mCG145668, isoform CRA_b [Mus musculus]	molecular function: binding (GO:0005488)
ENSMUSG00000068227	Il2rb	0.308174	0.187817	0.510386	0.103141	1.14418	1.29859	0.740361	1.23673	0.692429	1.16387	0.170081	0.30425	0.292599	0.176717	0.14309	1.02251e-12	-2.03552	down	0.019862	1.21902	up	Molecular Function: cytokine receptor activity (GO:0004896);; Cellular Component: integral component of membrane (GO:0016021);;	K05069|0.0e+00|mmu:16185|K05069 interleukin 2 receptor beta | (RefSeq) Il2rb, CD122, IL-15Rbeta, IL15Rbeta, Il-2/15Rbeta, Il-2Rbeta, p70; interleukin 2 receptor, beta chain	Cytokine-cytokine receptor interaction (ko04060);; Viral protein interaction with cytokine and cytokine receptor (ko04061);; Endocytosis (ko04144);; PI3K-Akt signaling pathway (ko04151);; JAK-STAT signaling pathway (ko04630);; Th1 and Th2 cell differentiation (ko04658);; Th17 cell differentiation (ko04659);; Measles (ko05162);; Human T-cell leukemia virus 1 infection (ko05166);; Pathways in cance…	--	Interleukin-2 receptor subunit beta N-terminal domain 1	Interleukin-2 receptor subunit beta OS=Mus musculus OX=10090 GN=Il2rb PE=1 SV=1	Signal transduction mechanisms	interleukin-2 receptor subunit beta precursor [Mus musculus]	molecular function: molecular transducer activity (GO:0060089);; cellular component: cellular anatomical entity (GO:0110165)
ENSMUSG00000043705	Capn13	2.50543	0.693969	2.59971	1.84579	3.12148	3.55551	2.6	3.11628	1.47192	3.18383	2.01809	1.48003	1.32622	1.60326	0.805054	0.00263417	-0.756112	down	0.00734595	0.79987	up	Molecular Function: calcium-dependent cysteine-type endopeptidase activity (GO:0004198);; Molecular Function: calcium ion binding (GO:0005509);;	K08581|0.0e+00|mmu:381122|K08581 calpain-13 [EC:3.4.22.-] | (RefSeq) Capn13, CANP_13, Gm943; calpain 13	--	Posttranslational modification, protein turnover, chaperones;; Signal transduction mechanisms	Calpain family cysteine protease	Calpain-13 OS=Mus musculus OX=10090 GN=Capn13 PE=2 SV=1	--	calpain-13 [Mus musculus]	molecular function: catalytic activity (GO:0003824);; biological process: metabolic process (GO:0008152);; molecular function: binding (GO:0005488)
ENSMUSG00000041476	Smpx	1.25407	1.43739	3.12482	2.49398	1.28638	4.93054	4.13018	4.27318	3.48791	4.79099	1.39278	1.5495	0.567499	1.90404	0.990844	2.05319e-07	-1.4945	down	0.0418814	0.80167	up	Cellular Component: nucleus (GO:0005634);; Cellular Component: muscle tendon junction (GO:0005927);; Cellular Component: M band (GO:0031430);; Cellular Component: costamere (GO:0043034);;	K24209|2.6e-40|mcal:110287239|K24209 small muscular protein | (RefSeq) Smpx; small muscular protein	--	--	Stretch-responsive small skeletal muscle X protein, Chisel	Small muscular protein OS=Mus musculus OX=10090 GN=Smpx PE=1 SV=2	Function unknown	small muscular protein [Mus musculus]	cellular component: intracellular (GO:0005622);; cellular component: cellular anatomical entity (GO:0110165)
ENSMUSG00000027870	Hao2	107.851	49.1351	76.6503	67.7491	90.1701	113.818	87.6485	104.825	138.063	104.896	61.0506	86.7568	54.8528	58.9969	26.2235	0.00184404	-0.772033	down	0.00350274	0.721092	up	Molecular Function: FMN binding (GO:0010181);; Molecular Function: oxidoreductase activity (GO:0016491);;	K11517|1.9e-201|mmu:56185|K11517 (S)-2-hydroxy-acid oxidase [EC:1.1.3.15] | (RefSeq) Hao2, AI325478, Hao-2, Hao3, Haox3; hydroxyacid oxidase 2	Glyoxylate and dicarboxylate metabolism (ko00630);; Carbon metabolism (ko01200);; Peroxisome (ko04146)	Energy production and conversion	FMN-dependent dehydrogenase	Hydroxyacid oxidase 2 OS=Mus musculus OX=10090 GN=Hao2 PE=1 SV=1	Energy production and conversion	hydroxyacid oxidase 2 [Mus musculus]	molecular function: binding (GO:0005488);; molecular function: catalytic activity (GO:0003824)
ENSMUSG00000035042	Ccl5	1.55948	3.8822	11.1771	1.62208	4.89794	20.9806	14.4381	13.3391	7.04133	12.9633	1.92561	4.53903	3.75574	1.60109	1.31098	2.20078e-09	-2.18934	down	0.0461917	1.10093	up	Biological Process: MAPK cascade (GO:0000165);; Molecular Function: phosphatidylinositol phospholipase C activity (GO:0004435);; Molecular Function: protein kinase activity (GO:0004672);; Cellular Component: extracellular space (GO:0005615);; Biological Process: calcium ion transport (GO:0006816);; Biological Process: cellular calcium ion homeostasis (GO:0006874);; Biological Process: exocytosis …	K12499|1.7e-45|mcal:110305824|K12499 C-C motif chemokine 5 | (RefSeq) Ccl5; C-C motif chemokine 5	Cytokine-cytokine receptor interaction (ko04060);; Viral protein interaction with cytokine and cytokine receptor (ko04061);; Chemokine signaling pathway (ko04062);; Toll-like receptor signaling pathway (ko04620);; NOD-like receptor signaling pathway (ko04621);; Cytosolic DNA-sensing pathway (ko04623);; TNF signaling pathway (ko04668);; Prion disease (ko05020);; Chagas disease (ko05142);; Human cy…	--	Small cytokines (intecrine/chemokine), interleukin-8 like	C-C motif chemokine 5 OS=Mus musculus OX=10090 GN=Ccl5 PE=1 SV=2	Signal transduction mechanisms	C-C motif chemokine 5 precursor [Mus musculus]	biological process: metabolic process (GO:0008152);; biological process: cellular process (GO:0009987);; biological process: signaling (GO:0023052);; biological process: response to stimulus (GO:0050896);; biological process: biological regulation (GO:0065007);; molecular function: catalytic activity (GO:0003824);; cellular component: cellular anatomical entity (GO:0110165);; biological process: …
ENSMUSG00000040987	Mill2	0.903539	0.615694	0.810024	0.787034	0.926415	1.32955	1.77112	1.5147	0.607302	1.45944	0.596093	0.788244	0.495188	0.548844	0.788981	0.0052838	-0.714518	down	0.00616085	0.620811	up	Biological Process: immune response-activating cell surface receptor signaling pathway (GO:0002429);; Biological Process: antigen processing and presentation of endogenous peptide antigen via MHC class Ib (GO:0002476);; Cellular Component: extracellular space (GO:0005615);; Biological Process: response to oxidative stress (GO:0006979);; Biological Process: response to heat (GO:0009408);; Cellular…	--	--	--	--	--	Function unknown	mCG145369, isoform CRA_a, partial [Mus musculus]	biological process: immune system process (GO:0002376);; biological process: cellular process (GO:0009987);; biological process: signaling (GO:0023052);; biological process: response to stimulus (GO:0050896);; biological process: biological regulation (GO:0065007);; cellular component: cellular anatomical entity (GO:0110165);; molecular function: binding (GO:0005488)
ENSMUSG00000048442	Smim5	2.41031	0.923859	4.66972	1.97298	1.17831	5.35794	2.96212	4.06479	1.71886	3.20972	1.30441	1.33358	1.28545	2.10443	0.81385	0.00136856	-1.04756	down	0.0307359	0.926831	up	Cellular Component: integral component of membrane (GO:0016021);;	--	--	--	Domain of unknown function (DUF4713)	Small integral membrane protein 5 OS=Mus musculus OX=10090 GN=Smim5 PE=4 SV=1	Function unknown	small integral membrane protein 5 isoform X1 [Mus musculus]	cellular component: cellular anatomical entity (GO:0110165)
ENSMUSG00000074647	Fam83c	1.99116	0.652736	0.426195	0.52668	1.1574	0.856595	1.37162	1.19131	0.670735	1.48294	0.718169	0.680775	0.794611	0.642441	0.226534	0.0298435	-0.677358	down	0.0339378	0.930044	up	Biological Process: signal transduction (GO:0007165);; Molecular Function: protein kinase binding (GO:0019901);;	K23931|2.3e-45|gja:107115303|K23931 protein FAM83H | (RefSeq) FAM83H; family with sequence similarity 83 member H	--	--	FAM83 A-H	Protein FAM83C OS=Mus musculus OX=10090 GN=Fam83c PE=2 SV=1	Function unknown	mCG21075, partial [Mus musculus]	biological process: cellular process (GO:0009987);; biological process: biological regulation (GO:0065007);; molecular function: binding (GO:0005488)
ENSMUSG00000030340	Scnn1a	10.983	5.40212	14.7208	8.5839	7.13278	18.0344	13.8903	16.2671	9.0974	15.7364	7.30305	5.44993	8.84771	10.4704	5.29728	0.000352203	-0.764465	down	0.0224861	0.593226	up	Cellular Component: cytoplasm (GO:0005737);; Cellular Component: integral component of plasma membrane (GO:0005887);; Molecular Function: ligand-gated sodium channel activity (GO:0015280);; Cellular Component: apical plasma membrane (GO:0016324);; Cellular Component: motile cilium (GO:0031514);; Cellular Component: sodium channel complex (GO:0034706);; Molecular Function: WW domain binding (GO:00…	K04824|0.0e+00|mmu:20276|K04824 amiloride-sensitive sodium channel subunit alpha | (RefSeq) Scnn1a, ENaC, SCNEA, Scnn1, mENaC; sodium channel, nonvoltage-gated 1 alpha	Taste transduction (ko04742);; Aldosterone-regulated sodium reabsorption (ko04960)	Inorganic ion transport and metabolism;; Signal transduction mechanisms	Amiloride-sensitive sodium channel	Amiloride-sensitive sodium channel subunit alpha OS=Mus musculus OX=10090 GN=Scnn1a PE=1 SV=2	Inorganic ion transport and metabolism	amiloride-sensitive sodium channel subunit alpha [Mus musculus]	cellular component: cellular anatomical entity (GO:0110165);; molecular function: transporter activity (GO:0005215);; biological process: cellular process (GO:0009987);; biological process: localization (GO:0051179);; cellular component: protein-containing complex (GO:0032991);; molecular function: binding (GO:0005488);; biological process: multicellular organismal process (GO:0032501);; biologic…
NewGene_10467	--	1.15699	0.843545	2.2201	0.594964	2.04763	4.24605	3.40482	3.11844	3.09789	3.0359	0.688835	1.5816	1.19019	0.561003	0.245125	6.41096e-07	-1.83298	down	0.0347333	0.962112	up	--	--	--	--	Immunoglobulin C1-set domain	T-cell receptor gamma chain C region C10.5 OS=Mus musculus OX=10090 PE=4 SV=1	Function unknown	unnamed protein product [Mus musculus]	--
ENSMUSG00000068246	Apol9b	1.89263	0.870657	0.686371	0.553409	0.718856	3.13153	1.43608	2.69472	1.71179	2.51548	0.32092	0.555921	1.51741	0.315851	0.254692	1.55081e-05	-1.90388	down	0.0312513	1.17724	up	Cellular Component: extracellular region (GO:0005576);; Biological Process: lipid transport (GO:0006869);; Molecular Function: lipid binding (GO:0008289);; Biological Process: lipoprotein metabolic process (GO:0042157);;	K14480|3.0e-158|mmu:71898|K14480 apolipoprotein L | (RefSeq) Apol9b, 2310016F22Rik; apolipoprotein L 9b	--	--	Apolipoprotein L	--	Function unknown	apolipoprotein L 9b [Mus musculus]	cellular component: cellular anatomical entity (GO:0110165);; biological process: localization (GO:0051179);; molecular function: binding (GO:0005488);; biological process: metabolic process (GO:0008152)
ENSMUSG00000057596	Trim30d	5.85311	1.87756	1.41325	1.87706	1.82032	4.40169	4.11067	4.10015	3.3076	7.33602	1.78379	2.59893	1.91625	1.23812	0.863445	7.02834e-06	-1.2593	down	0.0201842	0.956496	up	Biological Process: protein polyubiquitination (GO:0000209);; Cellular Component: cytoplasm (GO:0005737);; Biological Process: autophagy (GO:0006914);; Biological Process: regulation of gene expression (GO:0010468);; Biological Process: positive regulation of autophagy (GO:0010508);; Biological Process: protein ubiquitination (GO:0016567);; Molecular Function: protein kinase binding (GO:0019901);…	K10648|1.1e-196|mmu:209387|K10648 tripartite motif-containing protein 5 [EC:2.3.2.27] | (RefSeq) Trim30d, AI451617, TRIM30-3, Trim79; tripartite motif-containing 30D	Human immunodeficiency virus 1 infection (ko05170)	Posttranslational modification, protein turnover, chaperones	SPRY domain	Tripartite motif-containing protein 30A OS=Mus musculus OX=10090 GN=Trim30a PE=1 SV=2	Posttranslational modification, protein turnover, chaperones	tripartite motif-containing 79 isoform 2 [Mus musculus]	biological process: metabolic process (GO:0008152);; biological process: cellular process (GO:0009987);; cellular component: cellular anatomical entity (GO:0110165);; biological process: biological regulation (GO:0065007);; molecular function: binding (GO:0005488);; biological process: immune system process (GO:0002376);; biological process: interspecies interaction between organisms (GO:0044419)…
ENSMUSG00000046460	Sh2d7	0.571021	0.383934	2.38157	1.70293	1.3677	2.90641	3.49006	3.32721	1.81774	3.23874	0.944289	1.03208	0.689879	1.02254	0.390759	3.74236e-11	-1.66861	down	0.0390946	0.871211	up	Cellular Component: cytoplasm (GO:0005737);;	--	--	--	--	SH2 domain-containing protein 7 OS=Mus musculus OX=10090 GN=Sh2d7 PE=2 SV=2	Signal transduction mechanisms	RIKEN cDNA 4933412E14, partial [Mus musculus]	cellular component: cellular anatomical entity (GO:0110165)
ENSMUSG00000020638	Cmpk2	5.34501	2.27593	2.47635	3.45174	3.10647	6.68134	5.15772	5.90694	4.36927	5.19297	2.63559	3.88665	2.84396	2.31393	1.85179	5.86515e-06	-0.82425	down	0.0227659	0.587042	up	Molecular Function: cytidylate kinase activity (GO:0004127);; Molecular Function: nucleoside diphosphate kinase activity (GO:0004550);; Molecular Function: thymidylate kinase activity (GO:0004798);; Cellular Component: cytoplasm (GO:0005737);; Cellular Component: mitochondrion (GO:0005739);; Biological Process: nucleoside diphosphate phosphorylation (GO:0006165);; Biological Process: dUDP biosynt…	K13809|5.9e-248|mmu:22169|K13809 UMP-CMP kinase 2, mitochondrial [EC:2.7.4.14] | (RefSeq) Cmpk2, 1200004E04Rik, TDKI, Tyki; cytidine monophosphate (UMP-CMP) kinase 2, mitochondrial	Pyrimidine metabolism (ko00240)	Nucleotide transport and metabolism	Thymidylate kinase	UMP-CMP kinase 2, mitochondrial OS=Mus musculus OX=10090 GN=Cmpk2 PE=1 SV=2	Nucleotide transport and metabolism	UMP-CMP kinase 2, mitochondrial precursor [Mus musculus]	molecular function: catalytic activity (GO:0003824);; biological process: metabolic process (GO:0008152);; biological process: cellular process (GO:0009987);; cellular component: cellular anatomical entity (GO:0110165);; cellular component: intracellular (GO:0005622);; biological process: interspecies interaction between organisms (GO:0044419);; biological process: response to stimulus (GO:005089…
ENSMUSG00000067235	H2-Q10	1.20431	1.38057	1.29004	1.10101	1.49054	2.19538	1.90811	2.54636	2.37185	2.97865	1.20438	0.564878	1.1217	1.41277	0.467208	0.000227734	-1.13187	down	0.0332362	0.734574	up	Biological Process: immune response (GO:0006955);; Cellular Component: integral component of membrane (GO:0016021);; Biological Process: antigen processing and presentation (GO:0019882);;	K06751|6.7e-193|mmu:15007|K06751 MHC class I antigen | (RefSeq) H2-Q10, H-2Q10, H2-K1, Q10, Qa10; histocompatibility 2, Q region locus 10	Endocytosis (ko04144);; Phagosome (ko04145);; Cellular senescence (ko04218);; Cell adhesion molecules (ko04514);; Antigen processing and presentation (ko04612);; Type I diabetes mellitus (ko04940);; Human cytomegalovirus infection (ko05163);; Human papillomavirus infection (ko05165);; Human T-cell leukemia virus 1 infection (ko05166);; Kaposi sarcoma-associated herpesvirus infection (ko05167);; H…	--	Class I Histocompatibility antigen, domains alpha 1 and 2	H-2 class I histocompatibility antigen, Q10 alpha chain OS=Mus musculus OX=10090 GN=H2-Q10 PE=1 SV=3	Signal transduction mechanisms	H-2 class I histocompatibility antigen, Q10 alpha chain precursor [Mus musculus]	biological process: immune system process (GO:0002376);; biological process: response to stimulus (GO:0050896);; cellular component: cellular anatomical entity (GO:0110165)
ENSMUSG00000026070	Il18r1	0.158021	0.36266	1.07856	1.35032	0.950527	2.48918	1.40718	2.15679	1.19851	1.01735	0.707312	0.38152	0.510843	0.29061	0.468638	1.57823e-13	-1.864	down	0.00943863	1.05063	up	Biological Process: natural killer cell activation (GO:0030101);; Biological Process: positive regulation of interferon-gamma production (GO:0032729);; Biological Process: interleukin-18-mediated signaling pathway (GO:0035655);; Molecular Function: interleukin-18 binding (GO:0042007);; Molecular Function: interleukin-18 receptor activity (GO:0042008);; Biological Process: T-helper 1 cell differen…	K05173|0.0e+00|mmu:16182|K05173 interleukin 18 receptor 1 | (RefSeq) Il18r1, Il18ralpha, Il1rrp; interleukin 18 receptor 1	Cytokine-cytokine receptor interaction (ko04060);; Viral protein interaction with cytokine and cytokine receptor (ko04061);; TNF signaling pathway (ko04668);; Inflammatory bowel disease (ko05321)	--	TIR domain	Interleukin-18 receptor 1 OS=Mus musculus OX=10090 GN=Il18r1 PE=1 SV=1	Signal transduction mechanisms	interleukin-18 receptor 1 isoform a precursor [Mus musculus]	biological process: immune system process (GO:0002376);; biological process: cellular process (GO:0009987);; biological process: biological regulation (GO:0065007);; biological process: signaling (GO:0023052);; biological process: response to stimulus (GO:0050896);; molecular function: binding (GO:0005488);; molecular function: molecular transducer activity (GO:0060089);; biological process: mult…
ENSMUSG00000028270	Gbp2	22.745	1.70412	1.2768	1.73338	3.11741	6.98275	5.2025	4.72671	4.50368	21.3074	2.06876	3.11437	3.04867	2.52454	0.920609	9.87602e-05	-1.67853	down	0.0419908	1.67529	up	Molecular Function: GTPase activity (GO:0003924);; Molecular Function: GTP binding (GO:0005525);; Cellular Component: nucleoplasm (GO:0005654);; Cellular Component: Golgi apparatus (GO:0005794);; Cellular Component: cytosol (GO:0005829);; Cellular Component: actin cytoskeleton (GO:0015629);; Cellular Component: symbiont-containing vacuole membrane (GO:0020005);; Cellular Component: cytoplasmic ve…	K20897|9.0e-305|mmu:14469|K20897 guanylate-binding protein 2 | (RefSeq) Gbp2; guanylate binding protein 2	NOD-like receptor signaling pathway (ko04621)	General function prediction only	Guanylate-binding protein, N-terminal domain	Guanylate-binding protein 2 OS=Mus musculus OX=10090 GN=Gbp2 PE=1 SV=1	Function unknown	guanylate-binding protein 2 [Mus musculus]	molecular function: catalytic activity (GO:0003824);; molecular function: binding (GO:0005488);; cellular component: cellular anatomical entity (GO:0110165);; cellular component: intracellular (GO:0005622);; biological process: cellular process (GO:0009987);; biological process: localization (GO:0051179);; biological process: response to stimulus (GO:0050896);; biological process: interspecies in…
ENSMUSG00000020829	Slc46a1	1.58345	0.786442	0.938577	0.70179	0.876828	1.49694	1.32627	1.53027	1.21141	1.26686	0.873323	0.927472	0.834841	0.767373	0.484999	0.000976402	-0.619394	down	0.0351863	0.642839	up	Cellular Component: cytoplasm (GO:0005737);; Molecular Function: folic acid transmembrane transporter activity (GO:0008517);; Molecular Function: proton transmembrane transporter activity (GO:0015078);; Molecular Function: heme transmembrane transporter activity (GO:0015232);; Cellular Component: integral component of membrane (GO:0016021);; Cellular Component: apical plasma membrane (GO:0016324)…	K14613|1.2e-259|mmu:52466|K14613 MFS transporter, PCFT/HCP family, solute carrier family 46 (folate transporter), member 1 | (RefSeq) Slc46a1, 1110002C08Rik, D11Ertd18e, HCP1, Pcft; solute carrier family 46, member 1	Antifolate resistance (ko01523);; Vitamin digestion and absorption (ko04977);; Mineral absorption (ko04978)	General function prediction only	Major Facilitator Superfamily	Proton-coupled folate transporter OS=Mus musculus OX=10090 GN=Slc46a1 PE=1 SV=1	Function unknown	proton-coupled folate transporter [Mus musculus]	cellular component: cellular anatomical entity (GO:0110165);; molecular function: transporter activity (GO:0005215);; biological process: cellular process (GO:0009987);; biological process: localization (GO:0051179);; biological process: response to stimulus (GO:0050896)
ENSMUSG00000046997	Spsb4	0.401305	0.261914	0.507014	0.444863	0.436101	1.53029	1.13813	1.14836	0.413527	1.2673	0.363206	0.249603	0.203322	0.373561	0.196515	1.75945e-07	-1.7695	down	0.00500728	0.82503	up	Cellular Component: cytosol (GO:0005829);; Biological Process: ubiquitin-dependent protein catabolic process (GO:0006511);; Biological Process: protein ubiquitination (GO:0016567);; Cellular Component: SCF ubiquitin ligase complex (GO:0019005);; Biological Process: intracellular signal transduction (GO:0035556);; Biological Process: regulation of circadian rhythm (GO:0042752);; Biological Process…	K10343|4.1e-159|mcal:110302136|K10343 SPRY domain-containing SOCS box protein 1/4 | (RefSeq) Spsb4; SPRY domain-containing SOCS box protein 4	--	General function prediction only	SPRY domain	SPRY domain-containing SOCS box protein 4 OS=Mus musculus OX=10090 GN=Spsb4 PE=1 SV=1	Function unknown	SPRY domain-containing SOCS box protein 4 [Rattus norvegicus]	cellular component: cellular anatomical entity (GO:0110165);; biological process: metabolic process (GO:0008152);; biological process: cellular process (GO:0009987);; cellular component: intracellular (GO:0005622);; cellular component: protein-containing complex (GO:0032991);; biological process: signaling (GO:0023052);; biological process: response to stimulus (GO:0050896);; biological process: …
ENSMUSG00000037053	Azgp1	1.66885	0.792968	1.06438	0.711049	1.0036	2.93393	1.52688	2.00611	1.07172	2.5439	0.883974	0.834504	0.765455	0.636982	0.317242	3.79488e-05	-1.36053	down	0.0117729	0.909046	up	Biological Process: detection of chemical stimulus involved in sensory perception of bitter taste (GO:0001580);; Cellular Component: extracellular space (GO:0005615);; Biological Process: cell adhesion (GO:0007155);;	K06751|1.2e-53|myb:102241517|K06751 MHC class I antigen | (RefSeq) BOLA class I histocompatibility antigen, alpha chain BL3-7-like	Endocytosis (ko04144);; Phagosome (ko04145);; Cellular senescence (ko04218);; Cell adhesion molecules (ko04514);; Antigen processing and presentation (ko04612);; Type I diabetes mellitus (ko04940);; Human cytomegalovirus infection (ko05163);; Human papillomavirus infection (ko05165);; Human T-cell leukemia virus 1 infection (ko05166);; Kaposi sarcoma-associated herpesvirus infection (ko05167);; H…	--	Class I Histocompatibility antigen, domains alpha 1 and 2	Zinc-alpha-2-glycoprotein OS=Mus musculus OX=10090 GN=Azgp1 PE=1 SV=2	Function unknown	zinc-alpha-2-glycoprotein precursor [Mus musculus]	biological process: multicellular organismal process (GO:0032501);; biological process: response to stimulus (GO:0050896);; cellular component: cellular anatomical entity (GO:0110165);; biological process: cellular process (GO:0009987);; biological process: biological adhesion (GO:0022610)
ENSMUSG00000049811	Fam161a	2.46678	1.51514	1.94752	1.79607	1.68093	3.11639	2.63589	2.94194	3.64025	2.78114	1.5308	2.08089	1.74474	1.15181	0.913496	0.000168601	-0.872822	down	0.0178664	0.609719	up	--	--	--	--	--	--	--	--	--
ENSMUSG00000043811	Rtn4r	1.39193	0.735438	1.4551	0.528815	0.989654	2.94802	2.15909	2.49734	2.03413	1.75885	1.11458	0.828911	0.816368	0.462588	0.20091	1.01439e-05	-1.57485	down	0.0414404	0.886939	up	Cellular Component: endoplasmic reticulum (GO:0005783);; Cellular Component: integral component of plasma membrane (GO:0005887);; Biological Process: axonogenesis (GO:0007409);; Molecular Function: heparin binding (GO:0008201);; Biological Process: corpus callosum development (GO:0022038);; Biological Process: neuronal signal transduction (GO:0023041);; Biological Process: negative regulation of …	K16659|6.7e-202|mmu:65079|K16659 reticulon-4 receptor | (RefSeq) Rtn4r, NOGOR, NgR, NgR1; reticulon 4 receptor	--	General function prediction only	Leucine rich repeat	Reticulon-4 receptor OS=Mus musculus OX=10090 GN=Rtn4r PE=1 SV=1	Signal transduction mechanisms	reticulon-4 receptor precursor [Mus musculus]	cellular component: intracellular (GO:0005622);; cellular component: cellular anatomical entity (GO:0110165);; biological process: cellular process (GO:0009987);; biological process: multicellular organismal process (GO:0032501);; biological process: developmental process (GO:0032502);; molecular function: binding (GO:0005488);; biological process: signaling (GO:0023052);; biological process: res…
ENSMUSG00000068245	Phf11d	4.26865	2.35092	2.25751	2.31556	2.86997	7.69335	3.91015	4.46123	2.4082	4.63361	1.57014	1.9286	1.96506	1.84982	1.13201	8.7605e-06	-1.23416	down	0.000142805	0.992456	up	Cellular Component: nucleus (GO:0005634);; Cellular Component: nucleoplasm (GO:0005654);; Cellular Component: nuclear membrane (GO:0031965);; Molecular Function: metal ion binding (GO:0046872);;	K18494|5.3e-126|mmu:107303348|K18494 [histone H3]-lysine9 N-trimethyltransferase SETDB2 [EC:2.1.1.355] | (RefSeq) Gm45935, Setdb2-phf11c; predicted gene, 45935	Lysine degradation (ko00310)	Transcription	PHD-like zinc-binding domain	PHD finger protein 11 OS=Mus musculus OX=10090 GN=Phf11 PE=2 SV=1	Transcription	PHD finger protein 11 [Mus musculus]	cellular component: intracellular (GO:0005622);; cellular component: cellular anatomical entity (GO:0110165);; molecular function: binding (GO:0005488)
ENSMUSG00000009246	Trpm5	0.711459	0.341538	1.88751	1.22742	1.14151	3.124	3.84951	3.71706	2.23563	3.57296	0.767672	0.969216	0.586221	1.07853	0.533979	5.62649e-22	-1.94809	down	0.0385307	0.69321	up	Molecular Function: calcium activated cation channel activity (GO:0005227);; Molecular Function: potassium channel activity (GO:0005267);; Molecular Function: sodium channel activity (GO:0005272);; Cellular Component: integral component of membrane (GO:0016021);; Cellular Component: dendrite (GO:0030425);; Biological Process: ion transmembrane transport (GO:0034220);; Cellular Component: neuronal…	K04980|0.0e+00|mmu:56843|K04980 transient receptor potential cation channel subfamily M member 5 | (RefSeq) Trpm5, 9430099A16Rik, LTrpC-5, Ltrpc5, Mtr1; transient receptor potential cation channel, subfamily M, member 5	Taste transduction (ko04742)	Inorganic ion transport and metabolism;; Signal transduction mechanisms	SLOG in TRPM	Transient receptor potential cation channel subfamily M member 5 OS=Mus musculus OX=10090 GN=Trpm5 PE=1 SV=1	Inorganic ion transport and metabolism	transient receptor potential cation channel subfamily M member 5 [Mus musculus]	molecular function: transporter activity (GO:0005215);; biological process: cellular process (GO:0009987);; biological process: localization (GO:0051179);; cellular component: cellular anatomical entity (GO:0110165);; biological process: multicellular organismal process (GO:0032501)
ENSMUSG00000078853	Igtp	27.057	3.09129	2.66086	2.56169	4.52255	9.64649	5.12416	5.70556	6.65577	13.2142	1.94643	3.91691	5.16337	2.41439	1.79988	0.000320584	-1.22176	down	0.0230793	1.67412	up	Molecular Function: GTPase activity (GO:0003924);; Molecular Function: GTP binding (GO:0005525);; Cellular Component: endoplasmic reticulum membrane (GO:0005789);; Cellular Component: cytosol (GO:0005829);; Biological Process: defense response (GO:0006952);; Biological Process: cellular response to interferon-beta (GO:0035458);;	K14140|1.4e-238|mmu:16145|K14140 interferon gamma induced GTPase | (RefSeq) Igtp, AW558444, Irgm3; interferon gamma induced GTPase	Toxoplasmosis (ko05145)	--	Interferon-inducible GTPase (IIGP)	Immunity-related GTPase family M protein 1 OS=Mus musculus OX=10090 GN=Irgm1 PE=1 SV=1	Function unknown	interferon gamma induced GTPase [Mus musculus]	molecular function: catalytic activity (GO:0003824);; molecular function: binding (GO:0005488);; cellular component: cellular anatomical entity (GO:0110165);; biological process: response to stimulus (GO:0050896);; biological process: cellular process (GO:0009987)
ENSMUSG00000025498	Irf7	38.0145	29.5396	33.6295	27.8181	26.1306	72.17	60.7857	61.734	69.5111	63.3662	23.8327	28.0166	42.0958	13.8549	11.3226	1.06381e-05	-1.29879	down	0.0266732	0.708151	up	Molecular Function: DNA-binding transcription factor activity (GO:0003700);;	K09447|8.6e-249|mmu:54123|K09447 interferon regulatory factor 7 | (RefSeq) Irf7; interferon regulatory factor 7	Toll-like receptor signaling pathway (ko04620);; NOD-like receptor signaling pathway (ko04621);; RIG-I-like receptor signaling pathway (ko04622);; Cytosolic DNA-sensing pathway (ko04623);; Hepatitis C (ko05160);; Hepatitis B (ko05161);; Measles (ko05162);; Influenza A (ko05164);; Kaposi sarcoma-associated herpesvirus infection (ko05167);; Herpes simplex virus 1 infection (ko05168);; Epstein-Barr …	--	Interferon-regulatory factor 3	Interferon regulatory factor 7 OS=Mus musculus OX=10090 GN=Irf7 PE=1 SV=1	Transcription	interferon regulatory factor 7 isoform 3 [Mus musculus]	molecular function: transcription regulator activity (GO:0140110)
ENSMUSG00000030711	Sult1a1	141.311	139.623	272.343	160.631	124.159	547.316	390.977	381.781	347.68	386.112	138.026	89.8314	170.529	85.0655	98.4623	9.92085e-17	-1.6246	down	0.00118807	0.826653	up	Molecular Function: sulfotransferase activity (GO:0008146);;	K01014|5.5e-153|mmu:20887|K01014 aryl sulfotransferase [EC:2.8.2.1] | (RefSeq) Sult1a1, AI266890, PST, ST1A1, ST1A4, Stp, Stp1, mSTp1; sulfotransferase family 1A, phenol-preferring, member 1	Chemical carcinogenesis (ko05204)	General function prediction only	Sulfotransferase domain	Sulfotransferase 1A1 OS=Mus musculus OX=10090 GN=Sult1a1 PE=1 SV=1	Function unknown	Sulfotransferase family 1A, phenol-preferring, member 1 [Mus musculus]	molecular function: catalytic activity (GO:0003824)
ENSMUSG00000028003	Lrat	1.04301	0.621676	1.36804	0.951453	1.39861	4.51153	3.85925	4.50833	1.99456	3.78582	0.891009	1.54232	0.715445	0.589651	0.456476	4.54172e-11	-1.96011	down	0.0381706	0.617643	up	Molecular Function: retinoic acid binding (GO:0001972);; Cellular Component: multivesicular body (GO:0005771);; Cellular Component: rough endoplasmic reticulum (GO:0005791);; Biological Process: vitamin A metabolic process (GO:0006776);; Cellular Component: integral component of membrane (GO:0016021);; Molecular Function: retinol binding (GO:0019841);; Biological Process: response to retinoic aci…	K00678|1.5e-125|mmu:79235|K00678 phosphatidylcholine-retinol O-acyltransferase [EC:2.3.1.135] | (RefSeq) Lrat, 1300010A18Rik, AI449251; lecithin-retinol acyltransferase (phosphatidylcholine-retinol-O-acyltransferase)	Retinol metabolism (ko00830);; Vitamin digestion and absorption (ko04977)	--	Lecithin retinol acyltransferase	Lecithin retinol acyltransferase OS=Mus musculus OX=10090 GN=Lrat PE=1 SV=1	Lipid transport and metabolism	lecithin retinol acyltransferase [Mus musculus]	molecular function: binding (GO:0005488);; cellular component: intracellular (GO:0005622);; cellular component: cellular anatomical entity (GO:0110165);; biological process: metabolic process (GO:0008152);; biological process: cellular process (GO:0009987);; biological process: response to stimulus (GO:0050896);; biological process: biological regulation (GO:0065007);; molecular function: catalyt…
ENSMUSG00000032038	St3gal4	102.88	19.3347	30.9215	30.1676	68.2162	63.5641	52.4796	88.9166	65.2392	104.1	23.4412	42.7602	23.636	30.251	13.4428	1.33444e-06	-1.28088	down	0.00183785	1.16691	up	Cellular Component: Golgi apparatus (GO:0005794);; Biological Process: protein glycosylation (GO:0006486);; Molecular Function: sialyltransferase activity (GO:0008373);; Cellular Component: integral component of membrane (GO:0016021);;	K03494|1.2e-192|mmu:20443|K03494 beta-galactoside alpha-2,3-sialyltransferase (sialyltransferase 4C) [EC:2.4.99.4] | (RefSeq) St3gal4, SIAT4-C, ST3Gal_IV, ST3GalIV, Siat4c; ST3 beta-galactoside alpha-2,3-sialyltransferase 4	Glycosphingolipid biosynthesis - lacto and neolacto series (ko00601)	Carbohydrate transport and metabolism	Glycosyltransferase family 29 (sialyltransferase)	CMP-N-acetylneuraminate-beta-galactosamide-alpha-2,3-sialyltransferase 4 OS=Mus musculus OX=10090 GN=St3gal4 PE=1 SV=1	Carbohydrate transport and metabolism	CMP-N-acetylneuraminate-beta-galactosamide-alpha-2,3-sialyltransferase 4 isoform X3 [Mus musculus]	cellular component: intracellular (GO:0005622);; cellular component: cellular anatomical entity (GO:0110165);; biological process: metabolic process (GO:0008152);; biological process: cellular process (GO:0009987);; molecular function: catalytic activity (GO:0003824)
ENSMUSG00000054999	Naaladl1	17.348	6.75759	25.8974	22.668	24.5785	46.4841	57.0543	50.6632	64.8199	44.3543	10.7414	22.6412	10.1492	9.4971	19.4332	1.63776e-09	-1.66244	down	0.0483946	0.617794	up	Cellular Component: integral component of membrane (GO:0016021);;	K01301|0.0e+00|mmu:381204|K01301 N-acetylated-alpha-linked acidic dipeptidase [EC:3.4.17.21] | (RefSeq) Naaladl1, Gm964, Naaladasel; N-acetylated alpha-linked acidic dipeptidase-like 1	--	Posttranslational modification, protein turnover, chaperones;; Inorganic ion transport and metabolism;; General function prediction only	Transferrin receptor-like dimerisation domain	Aminopeptidase NAALADL1 OS=Mus musculus OX=10090 GN=Naaladl1 PE=2 SV=1	--	aminopeptidase NAALADL1 [Mus musculus]	cellular component: cellular anatomical entity (GO:0110165)
NewGene_3437	--	2.81189	1.17697	2.45537	3.37096	1.8827	2.93448	4.26024	4.29265	2.13675	2.18242	1.92541	1.58562	1.88722	0.625554	1.1477	0.00495221	-0.861951	down	0.00260811	0.938349	up	--	--	--	--	--	--	--	--	--
ENSMUSG00000030653	Gm45837	5.70483	2.94364	1.18594	8.06508	2.39739	6.47267	6.22644	4.45273	2.08553	4.27586	1.82142	0.301506	0.86743	0.019012	2.25983	0.0285929	-1.91737	down	0.0189447	2.21679	up	Molecular Function: 3',5'-cyclic-AMP phosphodiesterase activity (GO:0004115);; Molecular Function: cGMP-stimulated cyclic-nucleotide phosphodiesterase activity (GO:0004118);; Cellular Component: nucleus (GO:0005634);; Cellular Component: mitochondrial outer membrane (GO:0005741);; Cellular Component: mitochondrial inner membrane (GO:0005743);; Cellular Component: mitochondrial matrix (GO:0005759)…	K18283|0.0e+00|mmu:207728|K18283 cGMP-dependent 3',5'-cyclic phosphodiesterase [EC:3.1.4.17] | (RefSeq) Pde2a, CGS-PDE, cGSPDE; phosphodiesterase 2A, cGMP-stimulated	Purine metabolism (ko00230);; cGMP-PKG signaling pathway (ko04022);; Olfactory transduction (ko04740);; Aldosterone synthesis and secretion (ko04925);; Morphine addiction (ko05032)	Signal transduction mechanisms	3'5'-cyclic nucleotide phosphodiesterase	cGMP-dependent 3',5'-cyclic phosphodiesterase OS=Mus musculus OX=10090 GN=Pde2a PE=1 SV=4	Signal transduction mechanisms	phosphodiesterase 2A, cGMP-stimulated, isoform CRA_c, partial [Mus musculus]	molecular function: catalytic activity (GO:0003824);; cellular component: intracellular (GO:0005622);; cellular component: cellular anatomical entity (GO:0110165);; biological process: biological regulation (GO:0065007);; biological process: cellular process (GO:0009987);; biological process: signaling (GO:0023052);; biological process: response to stimulus (GO:0050896);; molecular function: bind…
ENSMUSG00000038302	Afg1l	6.31167	4.36578	4.8059	4.33818	6.22849	8.33638	7.41847	7.00578	7.11929	6.60597	4.78381	5.9599	6.06062	2.59314	1.94318	0.0259593	-0.604516	down	0.0403221	0.590812	up	Molecular Function: ATP binding (GO:0005524);;	K18798|4.9e-152|mmu:215951|K18798 peroxisome-assembly ATPase [EC:3.6.4.7] | (RefSeq) Afg1l, CG8520, Lace1; AFG1 like ATPase	--	General function prediction only	AFG1-like ATPase	AFG1-like ATPase OS=Mus musculus OX=10090 GN=Afg1l PE=1 SV=1	Function unknown	AFG1-like ATPase isoform 1 [Mus musculus]	molecular function: binding (GO:0005488)
NewGene_237	--	4.31733	3.06507	7.22077	3.68914	5.42928	10.364	7.35219	12.9349	7.62756	8.28678	3.67644	5.05217	4.56294	4.12749	1.80157	2.9931e-05	-1.03174	down	0.0293531	0.600314	up	Molecular Function: phosphatidylserine binding (GO:0001786);; Molecular Function: molecular_function (GO:0003674);; Molecular Function: binding (GO:0005488);; Molecular Function: calcium ion binding (GO:0005509);; Molecular Function: phospholipid binding (GO:0005543);; Molecular Function: calcium-dependent phospholipid binding (GO:0005544);; Cellular Component: cellular_component (GO:0005575);; C…	K17099|2.41e-72|mmu:69787|K17099 annexin A13 | (RefSeq) Anxa13, 1810034H17Rik, AV055219; annexin A13	--	Intracellular trafficking, secretion, and vesicular transport	Annexin	Annexin A13 OS=Mus musculus OX=10090 GN=Anxa13 PE=1 SV=3	Intracellular trafficking, secretion, and vesicular transport	annexin A13 [Mus musculus]	molecular function: binding (GO:0005488);; cellular component: intracellular (GO:0005622);; cellular component: cellular anatomical entity (GO:0110165);; biological process: cellular process (GO:0009987);; biological process: developmental process (GO:0032502);; biological process: biological regulation (GO:0065007)
ENSMUSG00000098650	Gm28048	0.342442	13.8341	18.983	0	0	30.0463	0.629073	0.903022	0.17573	0	0	0.231739	0.574522	0.365583	0	0.0402699	-4.54418	down	0.0443668	5.27982	up	Cellular Component: endosome (GO:0005768);; Biological Process: positive regulation of protein ubiquitination (GO:0031398);; Biological Process: regulation of proteasomal ubiquitin-dependent protein catabolic process (GO:0032434);; Biological Process: copper ion homeostasis (GO:0055070);; Biological Process: negative regulation of sodium ion transmembrane transport (GO:1902306);; Biological Proce…	K22557|1.8e-48|mmu:17846|K22557 COMM domain containing 1 | (RefSeq) Commd1, AI256843, Murr1, U2/Mu; COMM domain containing 1	--	--	COMMD1 N-terminal domain	COMM domain-containing protein 1 OS=Mus musculus OX=10090 GN=Commd1 PE=1 SV=2	Transcription	COMM domain-containing protein 1 isoform X1 [Mus musculus]	cellular component: intracellular (GO:0005622);; cellular component: cellular anatomical entity (GO:0110165);; biological process: biological regulation (GO:0065007)
ENSMUSG00000091971	Hspa1a	1.05202	7.15451	1.02827	0.929141	0.686013	1.65118	2.36378	10.8494	1.59485	4.04464	1.1427	1.09733	1.61311	0.701495	0.360517	0.00022974	-1.86993	down	0.0342895	1.74865	up	Molecular Function: ATP binding (GO:0005524);;	K03283|0.0e+00|mmu:193740|K03283 heat shock 70kDa protein 1/2/6/8 | (RefSeq) Hspa1a, Hsp70-3, Hsp70.3, Hsp72, hsp68, hsp70A1; heat shock protein 1A	Spliceosome (ko03040);; MAPK signaling pathway (ko04010);; Protein processing in endoplasmic reticulum (ko04141);; Endocytosis (ko04144);; Longevity regulating pathway - multiple species (ko04213);; Antigen processing and presentation (ko04612);; Estrogen signaling pathway (ko04915);; Prion disease (ko05020);; Legionellosis (ko05134);; Toxoplasmosis (ko05145);; Measles (ko05162)	Posttranslational modification, protein turnover, chaperones	Hsp70 protein	Heat shock 70 kDa protein 1A OS=Mus musculus OX=10090 GN=Hspa1a PE=1 SV=2	Posttranslational modification, protein turnover, chaperones	heat shock 70 kDa protein 1A [Mus musculus]	molecular function: binding (GO:0005488)
ENSMUSG00000033220	Rac2	1.84733	1.01517	3.08724	1.66274	5.22538	5.23918	3.91782	3.74927	3.20114	4.39131	1.54848	2.03367	1.57261	2.01568	2.02011	9.79477e-08	-0.942389	down	0.0360439	0.65142	up	Molecular Function: GTPase activity (GO:0003924);; Molecular Function: GTP binding (GO:0005525);; Cellular Component: nuclear envelope (GO:0005635);; Cellular Component: cytoplasm (GO:0005737);; Cellular Component: cytosol (GO:0005829);; Cellular Component: cytoskeleton (GO:0005856);; Cellular Component: actin filament (GO:0005884);; Cellular Component: plasma membrane (GO:0005886);; Cellular Com…	K07860|6.1e-109|mcal:110310226|K07860 Ras-related C3 botulinum toxin substrate 2 | (RefSeq) Rac2; ras-related C3 botulinum toxin substrate 2	MAPK signaling pathway (ko04010);; Ras signaling pathway (ko04014);; Rap1 signaling pathway (ko04015);; cAMP signaling pathway (ko04024);; Chemokine signaling pathway (ko04062);; Sphingolipid signaling pathway (ko04071);; Wnt signaling pathway (ko04310);; Axon guidance (ko04360);; VEGF signaling pathway (ko04370);; Focal adhesion (ko04510);; Adherens junction (ko04520);; Natural killer cell media…	General function prediction only	Ras family	Ras-related C3 botulinum toxin substrate 2 OS=Mus musculus OX=10090 GN=Rac2 PE=1 SV=1	Intracellular trafficking, secretion, and vesicular transport	ras-related C3 botulinum toxin substrate 2 [Rattus norvegicus]	molecular function: catalytic activity (GO:0003824);; molecular function: binding (GO:0005488);; cellular component: intracellular (GO:0005622);; cellular component: cellular anatomical entity (GO:0110165);; biological process: locomotion (GO:0040011);; biological process: response to stimulus (GO:0050896);; biological process: cellular process (GO:0009987);; biological process: signaling (GO:002…
NewGene_7093	--	0.378227	0.168787	0.207559	0.241395	0.157667	0.682174	0.406774	0.757459	0.386249	0.592084	0.111668	0.202137	0.173216	0.147832	0.072185	2.64188e-09	-1.70711	down	0.00270451	1.04837	up	--	--	--	--	--	--	--	--	--
ENSMUSG00000036110	Slc17a2	0.265096	0.265993	0.841802	0.893299	0.514399	1.46554	1.39131	1.49711	0.586292	0.767587	0.395926	0.549268	0.318793	0.291909	0.582101	1.74959e-05	-1.42865	down	0.0163546	0.921599	up	Biological Process: anion transport (GO:0006820);; Cellular Component: integral component of membrane (GO:0016021);; Molecular Function: transmembrane transporter activity (GO:0022857);;	K12300|4.5e-248|mmu:218103|K12300 MFS transporter, ACS family, solute carrier family 17 (sodium-dependent inorganic phosphate cotransporter), member 1/2/3/4 | (RefSeq) Slc17a2, C730032N17Rik, NPT3; solute carrier family 17 (sodium phosphate), member 2	--	Carbohydrate transport and metabolism	Major Facilitator Superfamily	Sodium-dependent phosphate transport protein 3 OS=Mus musculus OX=10090 GN=Slc17a2 PE=2 SV=1	Carbohydrate transport and metabolism	sodium-dependent phosphate transport protein 3 isoform 2 [Mus musculus]	biological process: localization (GO:0051179);; cellular component: cellular anatomical entity (GO:0110165);; molecular function: transporter activity (GO:0005215)
ENSMUSG00000000409	Lck	1.33613	0.921194	2.08592	1.1368	2.95128	4.76133	2.7052	3.41506	2.05461	3.31683	1.43447	1.55323	1.29343	1.35578	0.967857	4.06912e-07	-1.07629	down	0.0217922	0.58498	up	Cellular Component: pericentriolar material (GO:0000242);; Cellular Component: immunological synapse (GO:0001772);; Molecular Function: phosphotyrosine residue binding (GO:0001784);; Molecular Function: non-membrane spanning protein tyrosine kinase activity (GO:0004715);; Molecular Function: protein serine/threonine phosphatase activity (GO:0004722);; Molecular Function: ATP binding (GO:0005524);…	K05856|2.3e-309|mmu:16818|K05856 lymphocyte cell-specific protein tyrosine kinase [EC:2.7.10.2] | (RefSeq) Lck, Hck-3, Lsk, Lskt, p56<lck>, p56Lck; lymphocyte protein tyrosine kinase	NF-kappa B signaling pathway (ko04064);; Osteoclast differentiation (ko04380);; Natural killer cell mediated cytotoxicity (ko04650);; Th1 and Th2 cell differentiation (ko04658);; Th17 cell differentiation (ko04659);; T cell receptor signaling pathway (ko04660);; Yersinia infection (ko05135);; Human T-cell leukemia virus 1 infection (ko05166);; PD-L1 expression and PD-1 checkpoint pathway in cance…	Signal transduction mechanisms	Protein tyrosine and serine/threonine kinase	Proto-oncogene tyrosine-protein kinase LCK OS=Mus musculus OX=10090 GN=Lck PE=1 SV=4	Signal transduction mechanisms	proto-oncogene tyrosine-protein kinase LCK isoform b [Mus musculus]	cellular component: cellular anatomical entity (GO:0110165);; molecular function: binding (GO:0005488);; molecular function: catalytic activity (GO:0003824);; biological process: metabolic process (GO:0008152);; biological process: cellular process (GO:0009987);; biological process: biological regulation (GO:0065007);; biological process: immune system process (GO:0002376);; biological process: m…
ENSMUSG00000034785	Dio1	38.5886	26.4858	23.0143	29.8746	25.1456	64.4908	51.8811	56.628	63.9292	50.1973	23.0158	25.1634	28.658	10.8276	6.19117	4.63009e-06	-1.45732	down	0.00537829	0.946358	up	Molecular Function: thyroxine 5'-deiodinase activity (GO:0004800);; Biological Process: hormone biosynthetic process (GO:0042446);;	K01562|2.6e-147|mmu:13370|K01562 type I thyroxine 5'-deiodinase [EC:1.21.99.4] | (RefSeq) Dio1, 5DI, D1, ITDI1, TXDI1; deiodinase, iodothyronine, type I	Thyroid hormone signaling pathway (ko04919)	--	Iodothyronine deiodinase	Type I iodothyronine deiodinase OS=Mus musculus OX=10090 GN=Dio1 PE=1 SV=3	Energy production and conversion	type I iodothyronine deiodinase [Mus musculus]	molecular function: catalytic activity (GO:0003824);; biological process: metabolic process (GO:0008152);; biological process: biological regulation (GO:0065007)
ENSMUSG00000051314	Ffar2	9.56084	4.04619	5.22221	5.89894	6.58256	10.6501	7.08358	9.83071	3.11528	8.83069	5.38166	4.3319	3.91873	5.90334	2.16098	0.0326091	-0.644064	down	0.00155724	0.826702	up	Biological Process: leukocyte chemotaxis involved in inflammatory response (GO:0002232);; Biological Process: mucosal immune response (GO:0002385);; Biological Process: positive regulation of cytokine production involved in immune response (GO:0002720);; Biological Process: cell surface pattern recognition receptor signaling pathway (GO:0002752);; Biological Process: positive regulation of acute …	K04328|2.4e-174|mmu:233079|K04328 free fatty acid receptor 2 | (RefSeq) Ffar2, GPCR43, Gpr43; free fatty acid receptor 2	cAMP signaling pathway (ko04024)	--	7 transmembrane receptor (rhodopsin family)	Free fatty acid receptor 2 OS=Mus musculus OX=10090 GN=Ffar2 PE=1 SV=1	Signal transduction mechanisms	free fatty acid receptor 2 [Mus musculus]	biological process: immune system process (GO:0002376);; biological process: cellular process (GO:0009987);; biological process: locomotion (GO:0040011);; biological process: response to stimulus (GO:0050896);; biological process: localization (GO:0051179);; biological process: biological regulation (GO:0065007);; biological process: signaling (GO:0023052);; molecular function: molecular transduc…
ENSMUSG00000033427	Upb1	0.540235	0.285973	0.331967	0.385655	0.354271	0.698938	0.5177	0.716892	0.405796	0.88859	0.398033	0.347923	0.229795	0.314468	0.125518	0.000649952	-1.04818	down	0.0202777	0.790683	up	Molecular Function: beta-ureidopropionase activity (GO:0003837);; Biological Process: beta-alanine biosynthetic process via 3-ureidopropionate (GO:0033396);; Molecular Function: protein homodimerization activity (GO:0042803);; Biological Process: pyrimidine nucleoside catabolic process (GO:0046135);; Biological Process: protein homotetramerization (GO:0051289);;	K01431|5.5e-234|mmu:103149|K01431 beta-ureidopropionase [EC:3.5.1.6] | (RefSeq) Upb1, AI195023; ureidopropionase, beta	Pyrimidine metabolism (ko00240);; beta-Alanine metabolism (ko00410);; Pantothenate and CoA biosynthesis (ko00770);; Drug metabolism - other enzymes (ko00983)	Amino acid transport and metabolism	Carbon-nitrogen hydrolase	Beta-ureidopropionase OS=Mus musculus OX=10090 GN=Upb1 PE=1 SV=1	Amino acid transport and metabolism	beta-ureidopropionase [Mus musculus]	molecular function: catalytic activity (GO:0003824);; biological process: metabolic process (GO:0008152);; biological process: cellular process (GO:0009987);; molecular function: binding (GO:0005488)
NewGene_2241	--	0.386251	1.20949	1.49842	2.03399	1.20275	1.70744	1.83401	1.64757	1.64973	1.36013	1.13612	0.311641	0.94335	0.761714	0.821963	0.00241212	-0.842218	down	0.0130498	0.997802	up	--	--	--	--	--	--	--	--	--
ENSMUSG00000028459	Cd72	2.09319	1.41254	1.02157	0.094648	2.5846	1.34446	1.07339	1.67993	0.73979	1.60598	0.458559	0.789905	0.826147	0.436881	0.754255	0.00501457	-0.885179	down	0.00968394	1.6073	up	Molecular Function: transmembrane signaling receptor activity (GO:0004888);; Cellular Component: integral component of plasma membrane (GO:0005887);;	K06504|8.5e-142|mmu:12517|K06504 CD72 antigen | (RefSeq) Cd72, CD72c, Ly-19, Ly-32, Ly-m19, Lyb-2; CD72 antigen	B cell receptor signaling pathway (ko04662)	Signal transduction mechanisms;; Defense mechanisms	--	B-cell differentiation antigen CD72 OS=Mus musculus OX=10090 GN=Cd72 PE=1 SV=2	--	B-cell differentiation antigen CD72 isoform 4 [Mus musculus]	molecular function: molecular transducer activity (GO:0060089);; cellular component: cellular anatomical entity (GO:0110165)
ENSMUSG00000052605	Isoc2b	11.0002	6.55487	8.06941	5.09753	6.49563	14.2661	9.45087	11.7598	7.9472	10.9896	6.23905	7.19985	4.83115	3.82877	2.22636	0.000177109	-0.986225	down	0.002631	0.940629	up	Molecular Function: catalytic activity (GO:0003824);;	K04432|9.5e-07|tsp:Tsp_02206|K04432 mitogen-activated protein kinase kinase 3 [EC:2.7.12.2] | (RefSeq) dual specificity mitogen-activated protein kinase kinase 3	MAPK signaling pathway (ko04010)	General function prediction only	Isochorismatase family	Isochorismatase domain-containing protein 2B OS=Mus musculus OX=10090 GN=Isoc2b PE=1 SV=1	Secondary metabolites biosynthesis, transport and catabolism	isochorismatase domain-containing protein 2B isoform X1 [Mus musculus]	molecular function: catalytic activity (GO:0003824)
ENSMUSG00000026322	Htr4	0.474864	0.405979	0.474071	0.342517	0.625677	0.973956	1.12167	1.02323	0.471523	0.986542	0.512205	0.310218	0.380166	0.35575	0.144719	4.24452e-05	-1.23947	down	0.0157308	0.750363	up	Molecular Function: G protein-coupled serotonin receptor activity (GO:0004993);; Cellular Component: integral component of plasma membrane (GO:0005887);; Biological Process: chemical synaptic transmission (GO:0007268);; Biological Process: regulation of appetite (GO:0032098);; Cellular Component: synapse (GO:0045202);;	K04160|4.3e-223|mmu:15562|K04160 5-hydroxytryptamine receptor 4 | (RefSeq) Htr4, 5-HT-4, 5-HT4, 5-HT<4L>, 5HTR4; 5 hydroxytryptamine (serotonin) receptor 4	Calcium signaling pathway (ko04020);; cAMP signaling pathway (ko04024);; Neuroactive ligand-receptor interaction (ko04080);; Serotonergic synapse (ko04726)	General function prediction only	7 transmembrane receptor (rhodopsin family)	5-hydroxytryptamine receptor 4 OS=Mus musculus OX=10090 GN=Htr4 PE=1 SV=3	Signal transduction mechanisms	5-hydroxytryptamine receptor 4 isoform 1 [Mus musculus]	molecular function: molecular transducer activity (GO:0060089);; biological process: cellular process (GO:0009987);; biological process: signaling (GO:0023052);; biological process: response to stimulus (GO:0050896);; biological process: biological regulation (GO:0065007);; cellular component: cellular anatomical entity (GO:0110165)
ENSMUSG00000025196	Cpn1	9.2001	6.92149	1.73944	1.48984	3.39036	7.52492	7.68733	7.77239	15.7123	7.83015	1.5042	4.37566	3.19745	0.973836	0.854963	6.32975e-06	-1.9466	down	0.0106696	1.46724	up	Molecular Function: metallocarboxypeptidase activity (GO:0004181);; Molecular Function: zinc ion binding (GO:0008270);;	K01292|3.4e-275|mmu:93721|K01292 carboxypeptidase N catalytic subunit [EC:3.4.17.3] | (RefSeq) Cpn1, 0610011F20Rik, CPN; carboxypeptidase N, polypeptide 1	--	General function prediction only	Zinc carboxypeptidase	Carboxypeptidase N catalytic chain OS=Mus musculus OX=10090 GN=Cpn1 PE=1 SV=1	Posttranslational modification, protein turnover, chaperones	carboxypeptidase N catalytic chain precursor [Mus musculus]	molecular function: catalytic activity (GO:0003824);; biological process: metabolic process (GO:0008152);; molecular function: binding (GO:0005488)
ENSMUSG00000034459	Ifit1	22.2964	8.98755	7.8667	6.79941	7.51947	22.8031	8.31601	13.9682	14.8355	12.4875	6.19472	9.13457	12.2511	5.29655	7.13654	0.0197723	-0.667552	down	0.0413374	0.728575	up	Biological Process: immune effector process (GO:0002252);; Biological Process: immune system process (GO:0002376);; Molecular Function: molecular_function (GO:0003674);; Molecular Function: nucleic acid binding (GO:0003676);; Molecular Function: RNA binding (GO:0003723);; Molecular Function: binding (GO:0005488);; Molecular Function: protein binding (GO:0005515);; Cellular Component: cellular_com…	K14217|3.1e-268|mmu:15957|K14217 interferon-induced protein with tetratricopeptide repeats 1 | (RefSeq) Ifit1, ISG56, Ifi56, P56; interferon-induced protein with tetratricopeptide repeats 1	Hepatitis C (ko05160)	General function prediction only	Tetratricopeptide repeat	Interferon-induced protein with tetratricopeptide repeats 1 OS=Mus musculus OX=10090 GN=Ifit1 PE=1 SV=2	Function unknown	interferon-induced protein with tetratricopeptide repeats 1 [Mus musculus]	biological process: immune system process (GO:0002376);; molecular function: binding (GO:0005488);; cellular component: intracellular (GO:0005622);; cellular component: cellular anatomical entity (GO:0110165);; biological process: response to stimulus (GO:0050896);; biological process: interspecies interaction between organisms (GO:0044419);; biological process: cellular process (GO:0009987);; bi…
ENSMUSG00000104713	Gbp6	2.03546	0.252569	0.601483	0.5023	1.05003	2.67421	1.27018	1.17704	0.480338	2.3736	0.7542	0.792199	0.429418	0.421743	0.379191	0.00110345	-1.22921	down	0.0285446	0.974467	up	Molecular Function: GTPase activity (GO:0003924);; Molecular Function: GTP binding (GO:0005525);; Biological Process: response to bacterium (GO:0009617);; Cellular Component: symbiont-containing vacuole membrane (GO:0020005);; Cellular Component: cytoplasmic vesicle (GO:0031410);; Biological Process: cellular response to interferon-beta (GO:0035458);; Biological Process: defense response to proto…	K20908|5.4e-27|mmu:100702|K20908 guanylate-binding protein 6 | (RefSeq) Gbp6, AI595338, Mpa2l; guanylate binding protein 6	--	General function prediction only	Guanylate-binding protein, N-terminal domain	Guanylate-binding protein 4 OS=Mus musculus OX=10090 GN=Gbp4 PE=1 SV=1	Function unknown	guanylate binding protein 6 isoform X1 [Mus musculus]	molecular function: catalytic activity (GO:0003824);; molecular function: binding (GO:0005488);; biological process: interspecies interaction between organisms (GO:0044419);; biological process: response to stimulus (GO:0050896);; cellular component: cellular anatomical entity (GO:0110165);; cellular component: intracellular (GO:0005622);; biological process: cellular process (GO:0009987);; biolo…
ENSMUSG00000028268	Gbp3	2.86792	1.06156	0.340182	0.545297	0.633414	2.37414	1.41313	2.28689	1.50666	4.33132	0.582069	0.446753	1.00019	0.700471	0.682358	5.27023e-07	-1.62844	down	0.0452503	1.0643	up	Molecular Function: GTPase activity (GO:0003924);; Molecular Function: GTP binding (GO:0005525);; Cellular Component: cytosol (GO:0005829);; Cellular Component: symbiont-containing vacuole membrane (GO:0020005);; Cellular Component: cytoplasmic vesicle (GO:0031410);; Biological Process: cellular response to interferon-beta (GO:0035458);; Biological Process: defense response to protozoan (GO:00428…	K20899|0.0e+00|mmu:55932|K20899 guanylate-binding protein 1/3/4/7 | (RefSeq) Gbp3, AW228655, GBP-3, GBP-4, Gbp4; guanylate binding protein 3	NOD-like receptor signaling pathway (ko04621)	General function prediction only	Guanylate-binding protein, C-terminal domain	Guanylate-binding protein 4 OS=Mus musculus OX=10090 GN=Gbp4 PE=1 SV=1	Function unknown	guanylate-binding protein 4 isoform X1 [Mus musculus]	molecular function: catalytic activity (GO:0003824);; molecular function: binding (GO:0005488);; cellular component: cellular anatomical entity (GO:0110165);; cellular component: intracellular (GO:0005622);; biological process: cellular process (GO:0009987);; biological process: response to stimulus (GO:0050896);; biological process: interspecies interaction between organisms (GO:0044419);; biolo…
ENSMUSG00000026875	Traf1	1.71564	1.29163	1.79765	1.09046	1.60875	5.75182	4.51099	3.90976	1.85871	4.32562	1.00144	1.30671	0.987934	0.75488	0.379444	5.65284e-10	-1.86123	down	0.000296056	1.00869	up	Molecular Function: tumor necrosis factor receptor binding (GO:0005164);; Cellular Component: cytoplasm (GO:0005737);; Biological Process: signal transduction (GO:0007165);; Molecular Function: zinc ion binding (GO:0008270);; Biological Process: regulation of apoptotic process (GO:0042981);;	K03172|3.6e-236|mmu:22029|K03172 TNF receptor-associated factor 1 | (RefSeq) Traf1, 4732496E14Rik; TNF receptor-associated factor 1	NF-kappa B signaling pathway (ko04064);; Apoptosis (ko04210);; TNF signaling pathway (ko04668);; Pathways in cancer (ko05200);; Transcriptional misregulation in cancer (ko05202);; Viral carcinogenesis (ko05203);; Small cell lung cancer (ko05222)	Signal transduction mechanisms	TNF receptor-associated factor BIRC3 binding domain	TNF receptor-associated factor 1 OS=Mus musculus OX=10090 GN=Traf1 PE=1 SV=2	Signal transduction mechanisms	TNF receptor-associated factor 1 [Mus musculus]	molecular function: binding (GO:0005488);; cellular component: cellular anatomical entity (GO:0110165);; biological process: cellular process (GO:0009987);; biological process: biological regulation (GO:0065007)
ENSMUSG00000091649	Phf11b	8.73633	2.37486	2.1291	2.31887	6.32617	5.68255	4.1085	3.58957	1.83342	7.15659	2.71613	2.20926	3.27637	1.16767	0.506713	0.0239658	-1.00024	down	0.00357359	1.42846	up	Cellular Component: nucleus (GO:0005634);; Cellular Component: nucleoplasm (GO:0005654);; Cellular Component: nuclear membrane (GO:0031965);; Molecular Function: metal ion binding (GO:0046872);;	K18494|2.1e-99|mmu:107303348|K18494 [histone H3]-lysine9 N-trimethyltransferase SETDB2 [EC:2.1.1.355] | (RefSeq) Gm45935, Setdb2-phf11c; predicted gene, 45935	Lysine degradation (ko00310)	Transcription	PHD-like zinc-binding domain	PHD finger protein 11A OS=Mus musculus OX=10090 GN=Phf11a PE=2 SV=1	Transcription	PHD finger protein 11 family member isoform X1 [Mus musculus]	cellular component: intracellular (GO:0005622);; cellular component: cellular anatomical entity (GO:0110165);; molecular function: binding (GO:0005488)
ENSMUSG00000026104	Stat1	29.0366	5.64682	6.07322	5.63056	10.9462	14.4619	9.62241	10.8488	12.0487	19.116	8.5979	8.06212	11.7155	5.71856	3.98911	0.00353784	-0.722598	down	0.0445088	0.819974	up	Molecular Function: DNA binding (GO:0003677);; Molecular Function: DNA-binding transcription factor activity (GO:0003700);; Cellular Component: nucleus (GO:0005634);; Cellular Component: cytoplasm (GO:0005737);; Biological Process: signal transduction (GO:0007165);;	K11220|0.0e+00|mcal:110304843|K11220 signal transducer and activator of transcription 1 | (RefSeq) Stat1; signal transducer and activator of transcription 1-alpha/beta	Chemokine signaling pathway (ko04062);; Necroptosis (ko04217);; Osteoclast differentiation (ko04380);; Toll-like receptor signaling pathway (ko04620);; NOD-like receptor signaling pathway (ko04621);; C-type lectin receptor signaling pathway (ko04625);; JAK-STAT signaling pathway (ko04630);; Th1 and Th2 cell differentiation (ko04658);; Th17 cell differentiation (ko04659);; Prolactin signaling path…	Transcription;; Signal transduction mechanisms	STAT protein, all-alpha domain	Signal transducer and activator of transcription 1 OS=Mus musculus OX=10090 GN=Stat1 PE=1 SV=1	Transcription	signal transducer and activator of transcription 1 isoform 2 [Mus musculus]	molecular function: binding (GO:0005488);; molecular function: transcription regulator activity (GO:0140110);; cellular component: intracellular (GO:0005622);; cellular component: cellular anatomical entity (GO:0110165);; biological process: cellular process (GO:0009987);; biological process: biological regulation (GO:0065007)
NewGene_2512	--	1.07101	0.918469	0.389143	0.517353	0.831845	1.28879	1.19948	1.42837	0.712958	0.919806	0.669122	0.607553	0.712244	0.25495	0.206219	0.00694304	-0.985157	down	0.0433436	0.93232	up	--	--	--	--	--	--	--	--	--
ENSMUSG00000052631	Sh2d6	1.49229	1.06075	5.1204	2.51726	2.54407	6.1135	7.11317	6.56478	4.05773	6.85154	1.40344	1.60535	1.10032	2.11762	1.21881	3.0728e-18	-1.89726	down	0.0071962	1.02331	up	Biological Process: immune system process (GO:0002376);; Molecular Function: molecular_function (GO:0003674);; Molecular Function: transmembrane receptor protein tyrosine kinase adaptor activity (GO:0005068);; Molecular Function: obsolete SH3/SH2 adaptor activity (GO:0005070);; Molecular Function: signaling receptor binding (GO:0005102);; Molecular Function: binding (GO:0005488);; Molecular Funct…	K07371|5.7e-20|oaa:100074213|K07371 B-cell linker protein | (RefSeq) BLNK; B-cell linker protein isoform X1	NF-kappa B signaling pathway (ko04064);; Osteoclast differentiation (ko04380);; B cell receptor signaling pathway (ko04662);; Epstein-Barr virus infection (ko05169);; Primary immunodeficiency (ko05340)	--	SH2 domain	SH2 domain-containing protein 6 OS=Mus musculus OX=10090 GN=Sh2d6 PE=2 SV=1	Signal transduction mechanisms	SH2 domain-containing protein 6 isoform X5 [Mus musculus]	biological process: immune system process (GO:0002376);; molecular function: binding (GO:0005488);; cellular component: intracellular (GO:0005622);; cellular component: cellular anatomical entity (GO:0110165);; biological process: response to stimulus (GO:0050896);; biological process: cellular process (GO:0009987);; biological process: biological regulation (GO:0065007);; biological process: sig…
ENSMUSG00000064307	Lrrc51	6.70362	4.35349	6.57683	6.02035	5.30432	8.391	6.51039	7.11513	6.80157	6.99741	4.15945	4.6525	4.36708	3.37271	3.33804	1.61531e-06	-0.666083	down	2.07296e-06	0.813244	up	Molecular Function: protein binding (GO:0005515);;	K00545|9.4e-70|pale:102891398|K00545 catechol O-methyltransferase [EC:2.1.1.6] | (RefSeq) LOW QUALITY PROTEIN: catechol O-methyltransferase	Steroid hormone biosynthesis (ko00140);; Tyrosine metabolism (ko00350);; Dopaminergic synapse (ko04728)	RNA processing and modification	Leucine rich repeat	Leucine-rich repeat-containing protein 51 OS=Mus musculus OX=10090 GN=Lrrc51 PE=2 SV=1	RNA processing and modification	RecName: Full=Leucine-rich repeat-containing protein 51; AltName: Full=Protein LRTOMT1 [Mus musculus]	molecular function: binding (GO:0005488)
NewGene_5839	--	2.57215	2.19681	5.12751	1.47949	8.38675	12.216	8.15112	9.49668	5.57428	9.48739	1.97392	3.2555	2.65862	1.69866	1.9318	2.08322e-13	-1.72851	down	0.0153428	0.944084	up	--	--	--	--	--	--	--	--	--
ENSMUSG00000018381	Abi3	2.6255	1.66205	3.89996	3.83359	4.03188	4.63421	4.07518	4.40733	2.25434	2.08756	1.99824	2.80786	1.56304	1.98999	1.44697	0.013343	-0.63254	down	6.21921e-06	0.954518	up	Cellular Component: cytoplasm (GO:0005737);; Molecular Function: SH3 domain binding (GO:0017124);; Cellular Component: lamellipodium (GO:0030027);; Biological Process: regulation of cell migration (GO:0030334);; Molecular Function: identical protein binding (GO:0042802);;	K23649|1.0e-56|ptr:450363|K23649 abl interactor 1 | (RefSeq) ABI1; abl interactor 1 isoform X18	Salmonella infection (ko05132)	Signal transduction mechanisms;; Cytoskeleton	Abl-interactor HHR	ABI gene family member 3 OS=Mus musculus OX=10090 GN=Abi3 PE=1 SV=3	Signal transduction mechanisms	ABI gene family member 3 isoform 1 [Mus musculus]	cellular component: cellular anatomical entity (GO:0110165);; molecular function: binding (GO:0005488);; biological process: biological regulation (GO:0065007)
ENSMUSG00000084174	Sycn	33.5408	9.00851	15.078	8.55468	5.78333	33.0442	20.8675	35.3605	37.4639	54.3182	6.5642	4.36166	7.7139	15.0494	3.40079	1.30609e-08	-2.10593	down	0.0102205	1.26226	up	Biological Process: exocytosis (GO:0006887);; Cellular Component: secretory granule membrane (GO:0030667);;	K19935|1.6e-76|mmu:68416|K19935 syncollin | (RefSeq) Sycn, 0910001K16Rik, 1810038B08Rik, SYL; syncollin	--	--	Syncollin	Syncollin OS=Mus musculus OX=10090 GN=Sycn PE=1 SV=3	Signal transduction mechanisms	syncollin precursor [Mus musculus]	biological process: cellular process (GO:0009987);; biological process: localization (GO:0051179);; cellular component: intracellular (GO:0005622);; cellular component: cellular anatomical entity (GO:0110165)

## Sheet: Table S3
Table S3. Results of targeted metabolic sequencing of mouse serum
Metabolite Name	HMDB ID	Super Class	Class	Sub Class	Direct Parent	E1	E2	E3	E4	E5	E6	N1	N2	N3	N4	N5	N6	P1	P2	P3	P4	P5	P6	unit
Propionylcarnitine	HMDB0000824	Lipids and lipid-like molecules	Fatty Acyls	Fatty acid esters	Acyl carnitines	3087.89	3010.29	2011.65	2222.56	2063.52	2886.48	930.16	1568.35	2701.51	3066.69	3126.71	3687.72	1024.07	2222.05	2790.45	2099.56	1474.58	854.159	ng/mL
Tetradecanoylcarnitine	HMDB0005066	Lipids and lipid-like molecules	Fatty Acyls	Fatty acid esters	Acyl carnitines	369.511	419.008	351.076	396.59	344.393	414.184	866.669	319.716	362.728	253.556	303.235	397.679	483.815	528.852	385.333	334.26	347.108	484.148	ng/mL
Oleylcarnitine	HMDB0005065	Lipids and lipid-like molecules	Fatty Acyls	Fatty acid esters	Acyl carnitines	18256.9	15195.2	13573.7	23360.6	25084.4	22036.3	29884.7	13558.1	16999.5	12036.8	14342.6	16978.5	23119.1	23608.6	18705.7	20148.6	19019	28491.6	ng/mL
Linoleyl carnitine	HMDB0006469	Lipids and lipid-like molecules	Fatty Acyls	Fatty acid esters	Acyl carnitines	55424.5	41412.6	48624.6	70963.9	56449.7	59064	62522.4	28502.5	36527.4	28522.2	34144.8	38865.6	53669.6	63744.6	49384.3	49320.1	45120.5	55517.1	ng/mL
Stearylcarnitine	HMDB0000848	Lipids and lipid-like molecules	Fatty Acyls	Fatty acid esters	Acyl carnitines	4811.45	4804.74	1706.27	3180.23	5912.09	4707.03	258.659	4102.93	1935.98	1775.9	1866.95	3414.79	5060.38	4385.18	4478.76	5401.67	2675.19	6117.8	ng/mL
Glutamyltryptophan	HMDB0028830	Organic acids and derivatives	Carboxylic acids and derivatives	Amino acids,peptides,and analogues	Peptides	46.6228	63.3167	50.3676	60.2188	61.0803	53.6071	38.5834	25.6089	40.998	25.1679	37.8741	49.4593	49.445	44.1987	37.5902	47.3004	54.2873	69.1911	ng/mL
Kyotorphin	HMDB0005768	Organic acids and derivatives	Carboxylic acids and derivatives	Amino acids,peptides,and analogues	Peptides	10.0183	10.191	8.02762	8.75662	6.57805	6.49645	12.1617	6.85093	2.83237	5.01144	4.36051	3.41587	10.4942	9.37957	6.07611	3.6765	5.99543	5.17694	ng/mL
Glycyltyrosine	HMDB0028853	Organic acids and derivatives	Carboxylic acids and derivatives	Amino acids,peptides,and analogues	Peptides	8.02825	7.33365	8.77562	6.4588	4.03132	4.69043	5.75806	3.37971	6.08957	4.67359	3.18547	4.58749	2.41897	9.70746	2.18998	3.43914	2.12302	4.59718	ng/mL
Leucylalanine	HMDB0028922	Organic acids and derivatives	Carboxylic acids and derivatives	Amino acids,peptides,and analogues	Peptides	50.0275	6.50606	36.0132	23.921	10.3157	10.6652	9.30478	3.91157	4.07695	3.19248	2.82306	1.27812	19.0245	40.0481	12.4308	9.23206	9.41302	7.11381	ng/mL
Phenylalanylalanine	HMDB0028988	Organic acids and derivatives	Carboxylic acids and derivatives	Amino acids,peptides,and analogues	Dipeptides	0.470991	0.424029	0.493892	0.261694	0.367932	0.550439	0.712323	0.368263	0.302483	0.297494	0.231889	0.314665	0.450189	0.378191	0.373571	0.277319	0.340996	0.380509	ng/mL
Malonyl-L-carnitine	HMDB0002095	Lipids and lipid-like molecules	Fatty Acyls	Fatty acid esters	Acyl carnitines	235.886	203.878	297.101	366.168	209.294	244.155	182.525	129.858	132.079	121.467	145.231	230.378	241.783	301.03	181.742	113.767	140.779	259.525	ng/mL
Alanylglutamine	HMDB0028685	Organic acids and derivatives	Carboxylic acids and derivatives	Amino acids,peptides,and analogues	Peptides	7.494	3.36059	4.52227	2.30497	8.44576	7.05727	16.7759	3.00891	2.89036	2.33198	4.07755	1.12375	1.54855	12.5371	3.58798	3.82477	2.96923	5.11462	ng/mL
Glycyl-glycine	HMDB0011733	Organic acids and derivatives	Carboxylic acids and derivatives	Amino acids,peptides,and analogues	Dipeptides	256.782	171.958	226.304	225.958	107.804	193.109	106.053	115.914	133.473	92.5328	98.0157	119.432	173.175	217.84	116.964	142.088	123.86	144.47	ng/mL
gamma-Glutamyl-phenylalanine	HMDB0029562	Organic acids and derivatives	Carboxylic acids and derivatives	Amino acids,peptides,and analogues	Phenylalanine and derivatives	336.627	283.367	519.468	370.877	394.135	537.948	1010.19	239.072	249.141	294.55	233.732	278.495	265.115	200.248	237.386	339.274	262.844	285.01	ng/mL
Glycyl-Phenylalanine	HMDB0028848	Organic acids and derivatives	Carboxylic acids and derivatives	Amino acids,peptides,and analogues	Dipeptides	7.34432	6.02734	4.38002	5.37802	2.59783	3.7569	61.2604	18.8	12.3683	10.2623	10.2432	5.30256	3.06934	6.52702	2.93005	3.89752	2.79781	2.61088	ng/mL
Valylalanine	HMDB0029120	Organic acids and derivatives	Carboxylic acids and derivatives	Amino acids,peptides,and analogues	Dipeptides	39.2374	34.5078	57.0798	27.4938	22.5813	35.1547	41.9744	24.7907	18.2015	23.5945	18.2038	23.4253	19.9957	41.1398	18.0807	19.0169	18.7993	15.2708	ng/mL
Leucylphenylalanine	HMDB0013243	Organic acids and derivatives	Carboxylic acids and derivatives	Amino acids,peptides,and analogues	Dipeptides	12.5825	5.03175	11.9391	7.189	5.6844	5.24646	6.02285	3.46633	2.05277	2.2198	1.99538	1.64483	6.79423	16.1712	4.89203	4.75174	4.0362	3.35819	ng/mL
Glycylvaline	HMDB0028854	Organic acids and derivatives	Carboxylic acids and derivatives	Amino acids,peptides,and analogues	Dipeptides	290.978	48.8005	97.8872	85.416	67.2253	131.434	18.6325	38.3095	64.8381	53.9121	78.8671	52.5955	113.148	354.068	80.6039	85.0262	49.0613	59.1278	ng/mL
Aspartylphenylalanine	HMDB0000706	Organic acids and derivatives	Carboxylic acids and derivatives	Amino acids,peptides,and analogues	Peptides	6.86098	15.0148	12.1818	12.4822	7.09791	13.0576	9.03761	5.9058	4.56487	4.62886	4.271	2.89546	7.07653	7.84426	6.42592	5.13822	6.18567	6.26729	ng/mL
Butyrylcarnitine	HMDB0002013	Lipids and lipid-like molecules	Fatty Acyls	Fatty acid esters	Acyl carnitines	722.479	926.499	671.268	848.808	557.617	540.959	997.911	554.472	631.544	472.511	661.998	768.223	817.413	701.474	582.387	560.09	602.862	557.124	ng/mL
Valerylcarnitine	HMDB0013128	Lipids and lipid-like molecules	Fatty Acyls	Fatty acid esters	Fatty acid esters	903.026	544.067	685.076	727.138	640.03	513.301	750.141	406.332	504.718	438.553	429.076	527.428	485.08	494.856	444.523	620.8	438.216	399.242	ng/mL
Isovalerylcarnitine	HMDB0000688	Lipids and lipid-like molecules	Fatty Acyls	Fatty acid esters	Fatty acid esters	662.804	406.558	512.188	533.915	466.374	363.58	563.943	301.265	370.725	324.198	325.548	392.783	338.367	374.44	336.336	408.796	326.446	303.047	ng/mL
Glutarylcarnitine	HMDB0013130	Lipids and lipid-like molecules	Fatty Acyls	Fatty acid esters	Acyl carnitines	707.988	646.312	589.704	531.47	725.492	840.159	294.55	436.897	435.171	336.239	629.621	431.393	455.245	573.565	619.223	503.268	727.593	1408.45	ng/mL
Hexanoylcarnitine	HMDB0000756	Lipids and lipid-like molecules	Fatty Acyls	Fatty acid esters	Acyl carnitines	716.128	568.076	400.05	593.027	790.797	633.423	1376.96	503.687	872.716	664.973	596.969	899.287	1362.64	796.103	723.832	700.721	1029.57	879.948	ng/mL
Octanoylcarnitine	HMDB0000791	Lipids and lipid-like molecules	Fatty Acyls	Fatty acid esters	Acyl carnitines	561.88	548.562	476.568	583.87	765.011	1074.23	1109.75	401.751	658.687	593.66	417.985	484.513	1089.37	783.9	847.088	741.628	1085.82	610.886	ng/mL
Decanoylcarnitine	HMDB0000651	Lipids and lipid-like molecules	Fatty Acyls	Fatty acid esters	Acyl carnitines	445.935	423.185	394.794	440.147	498.014	828.59	1340.12	407.341	679.971	549.771	389.46	482.023	782.874	679.054	586.211	545.914	767.168	450.047	ng/mL
Pyruvic acid	HMDB0000243	Organic acids and derivatives	Keto acids and derivatives	Alpha-keto acids and derivatives	Alpha-keto acids and derivatives	11376.9	11176.5	17301.8	16047.2	6704.79	10856.6	3624.18	653.633	8906.88	2930.42	2194.42	10908.6	6995.45	6702.12	7752.54	8110.77	7805.86	9539.3	ng/mL
Nicotinamide	HMDB0001406	Organoheterocyclic compounds	Pyridines and derivatives	Pyridinecarboxylic acids and derivatives	Nicotinamides	327.073	134.439	212.024	252.703	227.204	278.074	112.44	93.1829	95.346	138.498	65.0029	97.4649	195.648	555.591	234.492	309.247	182.09	88.5705	ng/mL
Fumaric acid	HMDB0000134	Organic acids and derivatives	Carboxylic acids and derivatives	Dicarboxylic acids and derivatives	Dicarboxylic acids and derivatives	3330.22	3255.01	3401.18	6746.74	3183.64	4787.98	5302.35	6495.17	3684.08	4833.49	3292.05	4940.38	2606.27	5868.81	3465.13	2964.2	3889.56	3285.22	ng/mL
4-Pyridoxic acid	HMDB0000017	Organoheterocyclic compounds	Pyridines and derivatives	Pyridinecarboxylic acids and derivatives	Pyridinecarboxylic acids	8.94946	19.1676	15.3308	9.35968	5.97989	15.6488	38.9191	34.0937	39.6033	43.1131	39.1056	43.3511	7.50088	11.0479	5.72009	5.14919	7.37654	5.58813	ng/mL
Hypotaurine	HMDB0000965	Organic acids and derivatives	Sulfinic acids and derivatives	Sulfinic acids	Sulfinic acids	6798.29	14622.7	14357.2	9910.42	10891.8	10815.9	15236.6	8707.6	11201.4	12320.5	11766.9	13043.9	3548.16	5239.09	5015.83	4889.22	4670.94	3295.44	ng/mL
Aniline-2-sulfonate	HMDB0304940					0.622073	1.01701	1.43991	1.80421	0.539964	0.922606	3.70615	1.41028	0.91266	1.68469	0.977422	1.07517	0.68941	1.19638	0.772403	0.605399	0.564684	0.710723	ng/mL
Uric acid	HMDB0000289	Organoheterocyclic compounds	Imidazopyrimidines	Purines and purine derivatives	Xanthines	587130	1.24556e+06	801316	774268	531237	1.00595e+06	1.10483e+06	1.38455e+06	626637	618648	1.1209e+06	1.0415e+06	480526	510776	857551	429249	498906	603302	ng/mL
2'-O-methyladenosine	HMDB0004326	Nucleosides,nucleotides,and analogues	Purine nucleosides		Purine nucleosides	0.483843	0.433274	0.305511	0.218883	0.404066	0.488671	1.38615	0.399779	0.373896	0.346731	0.352952	0.395899	0.402268	0.398364	0.299071	0.310547	0.371297	0.372778	ng/mL
2-Hydroxypyridine	HMDB0013751	Organoheterocyclic compounds	Pyridines and derivatives	Hydropyridines	Pyridinones	6.78228	7.66983	7.9976	7.60706	6.01479	8.89686	27.1147	7.02774	6.42822	6.00652	4.96569	7.66095	7.93559	7.3394	5.657	6.97319	6.23599	6.65775	ng/mL
Thymine	HMDB0000262	Organoheterocyclic compounds	Diazines	Pyrimidines and pyrimidine derivatives	Hydroxypyrimidines	5614.92	2493.04	6350.44	7981.3	4892.25	7205.91	3045.99	1277.2	4088.24	1262.35	1201.61	3008.38	2322.05	7317.02	4215.74	3419.55	1957.6	2798.45	ng/mL
3,4-Dihydroxyphenylglycol	HMDB0000318	Benzenoids	Phenols	Benzenediols	Catechols	1523.77	2118.33	2267.16	1760.64	1537.99	2286.39	6354.88	1686.06	1531.02	2249.47	1523.56	1954.15	1751.49	1305.64	1725.88	1181.45	1390.69	1464.53	ng/mL
Thymidine	HMDB0000273	Nucleosides,nucleotides,and analogues	Pyrimidine nucleosides	Pyrimidine 2'-deoxyribonucleosides	Pyrimidine 2'-deoxyribonucleosides	69681.8	26946.2	43236.6	50738.9	52850.1	73987	28288.4	17704	20008.1	11364.6	16944.3	26265	35753.4	61851.2	41305.4	58519.4	42916.3	64427.9	ng/mL
Uracil	HMDB0000300	Organoheterocyclic compounds	Diazines	Pyrimidines and pyrimidine derivatives	Pyrimidones	155364	60359	109164	207429	125267	182054	73822.2	35867.6	52540.1	35608.8	32172.3	47079.9	78553.5	198760	123588	107058	83342	55526.4	ng/mL
Deoxyuridine	HMDB0000012	Nucleosides,nucleotides,and analogues	Pyrimidine nucleosides	Pyrimidine 2'-deoxyribonucleosides	Pyrimidine 2'-deoxyribonucleosides	51616.8	20515.7	32930.8	44466.8	39933	51864.7	25995.9	14291.6	17733.2	12172.3	16406.3	24073	29028.4	43915.1	33307.5	49371	39644.8	49425	ng/mL
Hordenine	HMDB0004366	Benzenoids	Benzene and substituted derivatives	Phenethylamines	Phenethylamines	0.688496	0.49996	0.493892	0.283019	0.428715	0.547802	1.50527	0.65345	0.422531	0.408989	0.358846	0.269625	0.385486	0.515377	0.433467	0.613263	0.402509	0.43762	ng/mL
1-Methyladenosine	HMDB0003331	Nucleosides,nucleotides,and analogues	Purine nucleosides		Purine nucleosides	278.295	240.57	314.894	488.338	372.684	491.991	105.434	140.64	183.343	160.646	217.959	186.994	159.917	511.425	425.88	276.249	272.85	190.914	ng/mL
Purine	HMDB0001366	Organoheterocyclic compounds	Imidazopyrimidines	Purines and purine derivatives	Purines and purine derivatives	7.22323	3.62848	1.34591	7.54535	4.57098	7.29102	2.71584e-06	3.4356e-06	3.13761e-07	3.20497e-06	3.0383e-06	1.76085e-07	4.64566	5.65362	5.04758	6.11266	7.15772	1.52474	ng/mL
Deoxyadenosine	HMDB0000101	Nucleosides,nucleotides,and analogues	Purine nucleosides	Purine 2'-deoxyribonucleosides	Purine 2'-deoxyribonucleosides	8.89684	17.2005	17.8935	20.8683	9.7728	17.5851	23.0515	12.9456	12.3194	10.0736	18.3113	8.6865	12.3279	3.39576	12.8933	9.1409	13.9833	18.9655	ng/mL
2,4-Dihydroxypteridine	HMDB0254198	Organoheterocyclic compounds	Pteridines and derivatives		Pteridines and derivatives	6413.28	4580.15	6529.55	9784.8	5975.62	8998.73	2.35321e-06	2.49112e-06	8.31672e-07	3.1225e-06	2.4696e-06	4.36949e-06	4549.92	8273.26	6789.22	6648.4	7100.45	2434.2	ng/mL
N6-methyladenosine	HMDB0004044	Nucleosides,nucleotides,and analogues	Purine nucleosides		Purine nucleosides	0.283713	0.834402	0.735168	1.0436	0.508658	1.15615	1.68595	0.672065	0.714903	0.648324	0.842684	0.0628811	0.973236	0.351174	0.938715	0.0752023	0.603342	0.641914	ng/mL
Hypoxanthine	HMDB0000157	Organoheterocyclic compounds	Imidazopyrimidines	Purines and purine derivatives	Hypoxanthines	11801.1	71.2157	2663.36	10440.5	12001.5	12176.1	61.0369	55.3956	55.7929	39.8584	36.8105	53.1932	4065.37	22155.9	6629.24	12313.5	10612.8	1788.36	ng/mL
Adenosine	HMDB0000050	Nucleosides,nucleotides,and analogues	Purine nucleosides		Purine nucleosides	4.30808	0.498996	2.10241	3.94498	4.12463	5.60047	2.73487	1.37036	0.801426	0.651297	0.216579	1.16922	2.17641	2.97698	2.16125	2.6255	2.68948	0.46846	ng/mL
Uridine	HMDB0000296	Nucleosides,nucleotides,and analogues	Pyrimidine nucleosides		Pyrimidine nucleosides	95615.1	29103.1	48340	63459.8	63458.9	74621.7	41914.8	32637.9	8403.53	21600.4	24941	15640.6	60519.7	125826	57629.1	82839.1	71703.3	35563	ng/mL
Creatine	HMDB0000064	Organic acids and derivatives	Carboxylic acids and derivatives	Amino acids,peptides,and analogues	Alpha amino acids and derivatives	16687	14571.1	15229.6	14595.8	12619.7	21663.4	30471.6	14201.4	14697.2	9971.46	7646.34	14276.9	16909.3	13407.1	12567.8	15935.8	13362.6	11142.3	ng/mL
Creatinine	HMDB0000562	Organic acids and derivatives	Carboxylic acids and derivatives	Amino acids,peptides,and analogues	Alpha amino acids and derivatives	1111.27	1344.17	1411.99	1391.36	1043.47	1582.21	1278.53	1112.75	1093.04	964.607	1032.14	1172.73	1316.12	1095.67	1152.2	1093.08	1217.71	1457.5	ng/mL
3-Hydroxyisovaleric acid	HMDB0000754	Lipids and lipid-like molecules	Fatty Acyls	Fatty acids and conjugates	Hydroxy fatty acids	2308.12	1603.02	2534.45	2622.45	1999.6	2490.95	5954.03	5632.96	4017.73	3185.25	4372.66	3433.17	3699.63	2621.17	1813.98	2417.27	1847.94	5106.55	ng/mL
Cytosine	HMDB0000630	Organoheterocyclic compounds	Diazines	Pyrimidines and pyrimidine derivatives	Pyrimidones	145.947	503.924	216.731	112.894	262.21	194.525	601.484	424.149	426.211	307.726	344.38	455.41	463.512	141.845	229.608	120.815	316.359	530.712	ng/mL
Vitamin B2	HMDB0000244	Organoheterocyclic compounds	Pteridines and derivatives	Alloxazines and isoalloxazines	Flavins	76.0302	49.4451	72.4982	86.9087	57.8413	72.2561	31.4522	51.1458	43.3072	54.8063	49.0021	43.852	45.6948	68.3056	43.7491	50.8261	42.143	42.907	ng/mL
Pterin	HMDB0000802	Organoheterocyclic compounds	Pteridines and derivatives	Pterins and derivatives	Pterins and derivatives	27.5125	20.2801	14.8887	21.1952	20.7903	26.9699	8.24433e-07	4.17188e-06	4.37923e-06	3.17625e-06	1.17518e-06	3.39104e-06	15.4499	32.0316	23.6269	24.8502	19.5538	7.14083	ng/mL
Deoxycytidine	HMDB0000014	Nucleosides,nucleotides,and analogues	Pyrimidine nucleosides	Pyrimidine 2'-deoxyribonucleosides	Pyrimidine 2'-deoxyribonucleosides	200.328	624.829	313.277	155.59	356.219	191.402	794.426	451.561	519.346	317.856	432.26	475.053	444.566	245.722	238.885	126.534	304.622	556.676	ng/mL
Phenylacetylglutamine	HMDB0006344	Organic acids and derivatives	Carboxylic acids and derivatives	Amino acids,peptides,and analogues	N-acyl-alpha amino acids	206.442	172.167	245.949	300.276	186.977	572.545	465.497	215.958	220.666	341.646	198.891	213.483	241.004	144.674	255.13	290.309	109.15	162.152	ng/mL
Acetylcholine	HMDB0000895	Organic nitrogen compounds	Organonitrogen compounds	Quaternary ammonium salts	Acyl cholines	0.125116	0.22032	0.170459	0.133937	0.119831	0.17266	0.740312	0.390881	0.120804	0.317052	0.349469	0.377764	0.211279	0.131254	0.166878	0.121165	0.213896	0.0945987	ng/mL
Allantoin	HMDB0000462	Organoheterocyclic compounds	Azoles	Imidazoles	Imidazoles	283078	261850	251836	279888	247214	411695	425542	295124	311850	276124	226368	362316	271336	284171	274007	281949	244645	305260	ng/mL
2-Hydroxybutyric acid	HMDB0000008	Organic acids and derivatives	Hydroxy acids and derivatives	Alpha hydroxy acids and derivatives	Alpha hydroxy acids and derivatives	2122.68	2020.89	2612.33	1974.05	4722.54	2429.64	8588.92	4510.46	5409.74	1986.31	3423.79	4088.7	7301.78	1858.9	2102.1	4753.6	8210.23	26843.8	ng/mL
Alpha-Hydroxyisobutyric acid	HMDB0000729	Organic acids and derivatives	Hydroxy acids and derivatives	Alpha hydroxy acids and derivatives	Alpha hydroxy acids and derivatives	1839.57	1955.76	2401.58	1763.37	4444.08	2149.47	7727.99	4155.56	4983.88	1738.26	3188.71	3948.67	6788.83	1782.29	1969.67	4102.19	7424.45	25606.3	ng/mL
Inosine	HMDB0000195	Nucleosides,nucleotides,and analogues	Purine nucleosides		Purine nucleosides	44563	845.328	7814.76	44790.2	44510.9	54636.5	382.996	382.996	382.996	382.996	382.996	382.996	8023.74	93415.3	26222.6	44887.6	37877.6	2789.58	ng/mL
D-Ribose	HMDB0000283	Organic oxygen compounds	Organooxygen compounds	Carbohydrates and carbohydrate conjugates	Pentoses	90854.6	189171	134051	132362	76544.6	149894	200805	113530	105068	100308	160581	201714	39660.9	99368.3	83721.9	115784	68629.2	55105.5	ng/mL
D-Arabinose	HMDB0029942	Organic oxygen compounds	Organooxygen compounds	Carbohydrates and carbohydrate conjugates	Pentoses	258098	430673	392728	278269	262562	263106	555058	321485	216460	238366	217573	335350	277999	295648	236489	212274	259814	289821	ng/mL
Mevalonic acid	HMDB0000227	Lipids and lipid-like molecules	Fatty Acyls	Fatty acids and conjugates	Hydroxy fatty acids	159.982	234.346	314.848	342.218	461.182	406.091	420.677	348.09	323.816	203.828	339.133	274.382	495.627	261.956	508.327	378.731	459.869	1049.48	ng/mL
Xanthine	HMDB0000292	Organoheterocyclic compounds	Imidazopyrimidines	Purines and purine derivatives	Xanthines	406409	345863	183901	457294	419156	533781	1.12111e-06	2.05352e-06	4.37832e-06	4.02822e-06	4.03035e-06	1.64601e-06	296813	594393	339134	426989	388498	170771	ng/mL
Cytidine	HMDB0000089	Nucleosides,nucleotides,and analogues	Pyrimidine nucleosides		Pyrimidine nucleosides	607.82	1653.59	885.157	527.701	841.362	816.326	1326.54	928.857	828.242	649.851	789.257	812.741	1521.22	306.558	697.889	415.122	728.263	1218.31	ng/mL
Leucyl-Glycine	HMDB0028929	Organic acids and derivatives	Carboxylic acids and derivatives	Amino acids,peptides,and analogues	Dipeptides	701.058	178.895	165.486	232.333	118.139	213.487	235.301	103.294	78.1498	57.4297	56.825	71.8591	93.4284	248.068	121.294	146.038	93.1602	168.294	ng/mL
Salsolinol	HMDB0042012	Organoheterocyclic compounds	Tetrahydroisoquinolines		Tetrahydroisoquinolines	11.3489	13.4126	15.0357	15.9257	10.1222	18.0648	54.7742	8.86419	10.9742	11.081	10.0399	11.2037	14.367	15.0247	10.0054	10.7309	10.0833	13.3092	ng/mL
3-Amino-4-hydroxybenzoate	HMDB0304941	Benzenoids	Benzene and substituted derivatives	Benzoic acids and derivatives	Hydroxybenzoic acid derivatives	1801.15	2641.65	2240.19	2358.39	1842.18	2418.89	2.31108e-06	1.40379e-07	3.13819e-06	3.20671e-06	2.08754e-06	1.28028e-06	1274.87	2726.65	1554.98	1724.56	1736.95	1259.77	ng/mL
Phenylalanine	HMDB0000159	Organic acids and derivatives	Carboxylic acids and derivatives	Amino acids,peptides,and analogues	Phenylalanine and derivatives	16895.7	11682.8	17727.4	17323	13359.5	15290.1	13860.7	9293.94	8837.99	12940.6	9246.46	9542.88	12917.5	15591	10379	13499.6	8409.23	11672.1	ng/mL
Tryptophan	HMDB0000929	Organoheterocyclic compounds	Indoles and derivatives	Indolyl carboxylic acids and derivatives	Indolyl carboxylic acids and derivatives	16217.6	16470.2	17359.5	17899	12777.4	16529.3	22474.5	15056.5	19583	15519.8	18855	19669.2	9308.06	21560.8	9773.52	14386.1	8823.11	9509.29	ng/mL
Lactate	HMDB0000190	Organic acids and derivatives	Hydroxy acids and derivatives	Alpha hydroxy acids and derivatives	Alpha hydroxy acids and derivatives	296847	401239	668270	625193	243262	426521	508683	519125	388704	520922	293994	475438	275331	336882	318458	271226	278850	302929	ng/mL
N-Acetylmannosamine	HMDB0001129	Organic oxygen compounds	Organooxygen compounds	Carbohydrates and carbohydrate conjugates	Acylaminosugars	644.087	488.03	656.412	730.929	515.745	1322.96	581.494	503.33	543.486	512.301	444.772	530.695	442.446	841.345	517.949	492.442	461.147	413.983	ng/mL
Adenosine 2',3'-cyclic phosphate	HMDB0011616	Nucleosides,nucleotides,and analogues	Purine nucleotides	Cyclic purine nucleotides	2',3'-cyclic purine nucleotides	0.363924	0.505951	0.117129	0.333565	0.69826	0.47226	0.98876	0.701343	0.218078	0.216259	0.316653	0.574327	0.59382	0.509531	0.331165	0.269	0.334975	0.289791	ng/mL
3-Hydroxybutyric acid	HMDB0000011	Organic acids and derivatives	Hydroxy acids and derivatives	Beta hydroxy acids and derivatives	Beta hydroxy acids and derivatives	19792.3	7866.45	11218.9	6849.75	129702	11815.1	293828	123962	140276	47475.4	158682	129900	415693	46618.2	41411.8	121622	367132	893531	ng/mL
Kynurenine	HMDB0000684	Organic oxygen compounds	Organooxygen compounds	Carbonyl compounds	Alkyl-phenylketones	321.689	499.063	291.714	313.919	151.213	384.31	367.071	194.862	456.568	218.444	217.769	438.669	232.64	225.576	156.858	208.904	156.437	295.57	ng/mL
Urocanic acid	HMDB0000301	Organoheterocyclic compounds	Azoles	Imidazoles	Imidazolyl carboxylic acids and derivatives	1053.4	1195.45	1738.99	1624.54	920.263	2521.65	2216.15	1227.31	1672.08	1062.52	767.37	1197.15	1257.08	1652.38	999.741	1059.16	846.255	1277.38	ng/mL
Guanosine	HMDB0000133	Nucleosides,nucleotides,and analogues	Purine nucleosides		Purine nucleosides	862.729	443.959	111.025	496.547	527.727	597.957	4.29236e-06	1.19401e-06	2.57004e-07	4.44071e-06	4.34924e-06	2.77752e-06	77.2432	1414.33	364.51	432.832	350.851	273.752	ng/mL
Xanthosine	HMDB0000299	Nucleosides,nucleotides,and analogues	Purine nucleosides		Purine nucleosides	15982.8	13900	5749.89	25248.1	24726	28521.6	681.863	390.963	487.988	427.774	802.007	612.697	12473.4	27837	18744.4	21721	31217.7	8755.8	ng/mL
Leucine	HMDB0000687	Organic acids and derivatives	Carboxylic acids and derivatives	Amino acids,peptides,and analogues	Leucine and derivatives	13900.8	8835.18	10910.3	11607.3	8684.99	10794.6	11934.2	6691.79	8074.09	9956.69	8018.48	8465.9	14167	13911.1	8221.16	12486.1	7089.57	12318	ng/mL
Norleucine	HMDB0001645	Organic acids and derivatives	Carboxylic acids and derivatives	Amino acids,peptides,and analogues	L-alpha-amino acids	16813.2	11258.8	13700.8	15062.6	10810.2	13889.3	15671.2	8397.42	10187.1	12617.8	10696.3	10193	18483.8	17367.2	10092.1	16041.4	9068	15248.3	ng/mL
N-Acetylalanine	HMDB0000766	Organic acids and derivatives	Carboxylic acids and derivatives	Amino acids,peptides,and analogues	N-acyl-L-alpha-amino acids	3704.35	3140.72	3492.18	4188.11	2927.89	3836.08	2566.97	2324.21	2364.13	1855.91	2105.42	2473.7	2825.34	4576.09	2767.39	2865.47	2534.5	2901.21	ng/mL
Dihydrobiopterin	HMDB0000038	Organoheterocyclic compounds	Pteridines and derivatives	Pterins and derivatives	Biopterins and derivatives	19800.3	7161.6	13167.5	18833.3	16349.5	23536.9	9308.73	6584.23	7024.97	5323.02	6259.82	6713.95	13264.5	26213.4	15884.8	19982.1	14966.3	9555.21	ng/mL
D-Pinitol	HMDB0034219	Organic oxygen compounds	Organooxygen compounds	Alcohols and polyols	Cyclohexanols	5810.85	23858.9	21343.6	14410.1	4628.24	26557.2	2500.56	1875.35	1562.88	2795.94	6032.83	1717.66	2352.48	6496.7	10395.5	2182.59	4303.3	1512.53	ng/mL
N-Formyl-kynurenine	HMDB0001200	Organic oxygen compounds	Organooxygen compounds	Carbonyl compounds	Alkyl-phenylketones	19734.5	19947.2	22942.7	27158.5	25350.1	48842.4	59227.2	41165.7	44551.5	37447.2	35631.2	63902.7	18966.7	69438.6	25279.5	19932.3	20266.8	25089.5	ng/mL
Ureidopropionic acid	HMDB0000026	Organic acids and derivatives	Organic carbonic acids and derivatives	Ureas	Ureas	12277.6	14495.9	14804.6	16866	9640.12	16224	17729.5	11649.9	12213.7	11346.5	10041.4	12837.4	7918.55	9735.34	11548.3	9778.95	9100.82	9533.65	ng/mL
Alloisoleucine	HMDB0000557	Organic acids and derivatives	Carboxylic acids and derivatives	Amino acids,peptides,and analogues	Isoleucine and derivatives	9497.38	6152.28	7617.2	7960.63	6012.78	7845.99	7117.01	4684.31	5654.66	6745.43	5633.86	5842.94	10014.6	10292.6	5505.54	8789.62	4807.34	8516.23	ng/mL
Isoleucine	HMDB0000172	Organic acids and derivatives	Carboxylic acids and derivatives	Amino acids,peptides,and analogues	Isoleucine and derivatives	10426.8	6683.26	8395.18	8775.54	6637.54	8740.58	10065.1	5312.99	6059.45	7607.47	6157.6	6416.53	10883	10631	6317.68	9551.46	5404.64	9371.4	ng/mL
Glycylleucine	HMDB0000759	Organic acids and derivatives	Carboxylic acids and derivatives	Amino acids,peptides,and analogues	Peptides	251.516	130.227	153.571	118.713	85.3313	139.351	92.9323	60.8399	63.2207	46.7235	42.6794	47.9513	117.896	165.746	69.6166	65.7839	72.2433	63.8491	ng/mL
Methylguanidine	HMDB0001522	Organic nitrogen compounds	Organonitrogen compounds	Guanidines	Guanidines	1.27157	0.501778	1.80458	0.210676	0.671429	2.13025	2.4077	1.29438	0.972354	0.265055	1.28081	1.12276	1.12727	1.16926	0.856176	0.657914	0.733361	0.621842	ng/mL
Pantothenic acid(VB5)	HMDB0000210	Organic oxygen compounds	Organooxygen compounds	Alcohols and polyols	Secondary alcohols	60013.8	37163.8	55237.2	62856.1	63920.3	55577.8	22062.3	30594.7	29466.7	28379.8	24830.7	35553.7	41199.1	66902.7	43203.3	54309	55815	35654.8	ng/mL
Methionine	HMDB0000696	Organic acids and derivatives	Carboxylic acids and derivatives	Amino acids,peptides,and analogues	Methionine and derivatives	17023.7	13522	17665.9	18380.4	14746.2	17487.2	12964.7	10804.8	10276.3	13186.7	11164.5	13019.8	13433.4	19163.7	12644.8	14140.1	11712.6	9409.67	ng/mL
Betaine	HMDB0000043	Organic acids and derivatives	Carboxylic acids and derivatives	Amino acids,peptides,and analogues	Alpha amino acids	9731.61	8053.7	12218.5	10987.8	9447.02	8394.49	4099.79	4414.24	5864.38	9330.85	7438.87	7870.05	4270.38	12366.7	8476.46	5825.17	5569.22	4497.67	ng/mL
Diethanolamine	HMDB0004437	Organic nitrogen compounds	Organonitrogen compounds	Amines	1,2-aminoalcohols	1.21632	1.66942	2.41075	1.31498	0.871684	2.51776	7.76857	3.95722	1.41241	1.53462	0.755988	0.901055	2.40997	1.20928	0.835753	1.67648	1.66729	1.56835	ng/mL
Glycolic acid	HMDB0000115	Organic acids and derivatives	Hydroxy acids and derivatives	Alpha hydroxy acids and derivatives	Alpha hydroxy acids and derivatives	94833.8	159955	129137	144388	110635	135422	170460	131656	143392	176656	201413	178052	106623	92306.7	109312	109579	110641	116219	ng/mL
Hydroxypropionic acid	HMDB0000700	Organic acids and derivatives	Hydroxy acids and derivatives	Beta hydroxy acids and derivatives	Beta hydroxy acids and derivatives	1844.1	2148.61	1972.13	1903.78	1459.65	1832.59	2100.7	1765.7	1803.09	1660.99	1774.85	1721.38	1477.62	1351.63	1509.5	1112.49	1430.65	1847.28	ng/mL
Acetylglycine	HMDB0000532	Organic acids and derivatives	Carboxylic acids and derivatives	Amino acids,peptides,and analogues	N-acyl-alpha amino acids	13050.4	6638.94	7643.06	11751.2	22663	9062.85	32688.4	25013.8	23199.4	12298.2	21700.4	27932.3	33934.3	24430.4	20229.7	19303.2	26984	34389.2	ng/mL
N-Acetylserine	HMDB0002931	Organic acids and derivatives	Carboxylic acids and derivatives	Amino acids,peptides,and analogues	N-acyl-L-alpha-amino acids	2209.03	991.982	1140.04	774.895	1037.14	1865.91	1607.91	868.878	821.435	804.39	889.613	907.705	952.221	2249.66	1106.1	1147.04	1018.82	614.817	ng/mL
D-Fructose	HMDB0000660	Organic oxygen compounds	Organooxygen compounds	Carbohydrates and carbohydrate conjugates	C-glycosyl compounds	26513.6	84527	41470.9	36806.5	18269.1	34812	26204	48941.7	50180	63508.8	53967.2	57504.1	11638.6	38641.8	22613.6	22733.1	24688.9	9501.62	ng/mL
Trigonelline	HMDB0000875	Alkaloids and derivatives			Alkaloids and derivatives	36.5343	74.3699	111.105	67.2586	15.625	60.0795	52.395	34.2703	30.4304	61.0608	62.9262	38.8357	15.5306	28.2314	28.8714	9.51796	10.5352	13.0348	ng/mL
Trimethylamine	HMDB0000906	Organic nitrogen compounds	Organonitrogen compounds	Amines	Trialkylamines	4783.5	5343.62	3805.59	3928.87	3752.66	6430.12	7927.35	5111.75	4535.08	4152.12	3956.03	5209.91	4966.91	5110.33	4476.58	4373.25	4450.2	3516.68	ng/mL
Choline	HMDB0000097	Organic nitrogen compounds	Organonitrogen compounds	Quaternary ammonium salts	Cholines	3230.82	4093.81	3064.94	3633.28	2882.39	4179.54	4742.56	3668.77	3814.16	3191.62	3536.46	3882.25	4179	3510.67	2991.21	2788.01	3238.45	3169.67	ng/mL
Sorbitol	HMDB0000247	Organic oxygen compounds	Organooxygen compounds	Carbohydrates and carbohydrate conjugates	Sugar alcohols	2615.99	6630.47	5982.79	4174.55	2490.2	3935.71	4174.76	5777.03	4590.75	4932.16	6654.48	4541.46	935.414	2250	2655.12	1660.92	1499.61	1091.37	ng/mL
3-Hydroxyl-kynurenine	HMDB0000732	Organic oxygen compounds	Organooxygen compounds	Carbonyl compounds	Alkyl-phenylketones	470.112	521.028	730.35	504.156	259.177	830.845	895.594	227.813	848.374	407.095	407.881	647.292	499.259	261.589	316.006	482.896	274.33	671.029	ng/mL
Threonic acid	HMDB0000943	Organic oxygen compounds	Organooxygen compounds	Carbohydrates and carbohydrate conjugates	Sugar acids and derivatives	9562.26	28026	10497.2	10217.1	9270.44	25228	20807.9	21070.4	24626.4	13961.9	19522.7	24019.5	12611.9	15340	15273.9	9091.69	14144.8	11604.4	ng/mL
N-Acetylputrescine	HMDB0002064	Organic acids and derivatives	Carboximidic acids and derivatives	Carboximidic acids	Carboximidic acids	5.70326	5.35754	5.20386	6.08196	6.54213	7.66327	10.1457	5.04492	3.61644	4.16539	3.8504	3.57539	4.54184	5.98384	5.09099	4.91395	3.63307	4.5851	ng/mL
Norvaline	HMDB0013716	Organic acids and derivatives	Carboxylic acids and derivatives	Amino acids,peptides,and analogues	D-alpha-amino acids	9618.67	5918.27	7982.39	8034.86	5963.96	8047.7	11898.4	5545.74	6024.27	7062.77	6378.18	6219.13	7809.98	7798.07	5041.97	9031.17	4945.98	7651.71	ng/mL
Mannitol	HMDB0000765	Organic oxygen compounds	Organooxygen compounds	Carbohydrates and carbohydrate conjugates	Sugar alcohols	1089.11	2762.4	2447.72	1661.45	1046.64	1714.41	1635.13	2407.94	2016.17	2010.09	2613.06	1884.31	428.255	742.882	1101.91	668.382	692.755	341.579	ng/mL
Dimethylamine	HMDB0000087	Organic nitrogen compounds	Organonitrogen compounds	Amines	Dialkylamines	330.458	301.458	252.708	251.444	251.765	524.555	324.092	358.763	256.022	254.171	261.062	234.046	345.762	254.359	286.584	329.374	229.947	209.532	ng/mL
Acetylcarnitine	HMDB0000201	Lipids and lipid-like molecules	Fatty Acyls	Fatty acid esters	Acyl carnitines	975.573	621.604	754.369	871.361	1237.29	823.005	424.537	896.912	1213.52	1066.85	1485.63	1593.6	752.821	1075.25	1042.09	925.721	1032.91	738.599	ng/mL
N-Acetylglutamine	HMDB0006029	Organic acids and derivatives	Carboxylic acids and derivatives	Amino acids,peptides,and analogues	Glutamine and derivatives	2818.6	3250.96	2217.04	3414.24	2087.69	3773.87	3731.14	2392.48	2194.28	1490.75	2091.87	2215.41	4304.67	2139.2	2398.36	2531.92	2501.57	4780.3	ng/mL
3-Methylhistamine	HMDB0001861	Organic nitrogen compounds	Organonitrogen compounds	Amines	2-arylethylamines	16.408	13.9137	13.7473	16.7036	12.9379	22.7057	24.3454	13.7801	13.6175	10.5643	11.8776	14.262	15.685	19.9053	16.1336	12.3536	10.9773	13.1151	ng/mL
5-Hydroxy-tryptophan	HMDB0000472	Organoheterocyclic compounds	Indoles and derivatives	Tryptamines and derivatives	Serotonins	15.6819	23.6288	26.0901	21.1547	20.4667	16.6789	22.207	11.1774	18.5853	18.7762	14.0734	18.0575	13.9447	15.4395	12.0872	16.5474	9.41172	15.044	ng/mL
N2,N2-Dimethylguanosine	HMDB0004824	Nucleosides,nucleotides,and analogues	Purine nucleosides		Purine nucleosides	61.085	50.3734	83.1907	108.157	80.5867	89.5651	41.1458	37.8441	42.6096	39.4312	38.9112	35.1544	52.0228	85.6979	65.1847	71.043	51.8727	35.0879	ng/mL
Histidinol	HMDB0003431	Organic nitrogen compounds	Organonitrogen compounds	Amines	Aralkylamines	0.245001	0.258788	0.198643	0.428251	0.302471	0.259405	0.599746	0.440469	0.252165	0.252362	0.216919	0.24409	0.404654	0.186143	0.197259	0.198614	0.26982	0.229019	ng/mL
Valine	HMDB0000883	Organic acids and derivatives	Carboxylic acids and derivatives	Amino acids,peptides,and analogues	Valine and derivatives	14222.1	8538.71	11844	11913.6	8826.66	11644.3	18204.7	7955.7	8911.31	10178.3	9192.98	9174.47	11666	11420.1	7338.14	13020.4	7096.45	11278.6	ng/mL
Tyrosine	HMDB0000158	Organic acids and derivatives	Carboxylic acids and derivatives	Amino acids,peptides,and analogues	Tyrosine and derivatives	13640.6	15177.2	19340.9	17782.6	13769.2	13374.8	14210	11766.1	10235.7	11913.7	12052.7	12724.5	10007.9	13881.5	9466.84	10485.2	9108.31	8163.22	ng/mL
Galactitol	HMDB0000107	Organic oxygen compounds	Organooxygen compounds	Carbohydrates and carbohydrate conjugates	Sugar alcohols	1597.25	4018.46	3400.81	2019.79	1482.32	2286.46	2433.35	3572.55	2793.81	2880.38	3901.36	2615.22	985.424	1870.91	1546.94	907.345	846.722	407.903	ng/mL
Taurine	HMDB0000251	Organic acids and derivatives	Organic sulfonic acids and derivatives	Organosulfonic acids and derivatives	Organosulfonic acids	21169.7	33655.3	31535.2	25855.9	17302.5	28931.9	84433.2	23069.4	24500.2	15710.3	17134.5	23687.9	22274.9	13691.8	15035.1	13733.3	17582.9	26196	ng/mL
Pyroglutamic acid	HMDB0000267	Organic acids and derivatives	Carboxylic acids and derivatives	Amino acids,peptides,and analogues	Alpha amino acids and derivatives	171.5	243.264	250.795	246.499	123.184	281.015	460.284	351.756	305.894	284.325	285.795	274.744	130.391	148.895	127.484	142.036	124.027	136.06	ng/mL
Vitamin B1	HMDB0000235	Organoheterocyclic compounds	Diazines	Pyrimidines and pyrimidine derivatives	Thiamines	34.3839	41.1426	48.68	47.2434	31.1003	65.0058	55.561	57.858	60.7043	71.3956	78.108	74.3797	25.514	42.4842	25.8452	25.1224	24.3681	24.4717	ng/mL
Pipecolic acid	HMDB0000716	Organic acids and derivatives	Carboxylic acids and derivatives	Amino acids,peptides,and analogues	L-alpha-amino acids	164.43	258.336	250.361	49.6256	113.353	281.512	477.655	355.725	306.432	285.955	304.282	286.989	36.6599	146.258	135.527	142.425	131.888	143.091	ng/mL
Histamine	HMDB0000870	Organic nitrogen compounds	Organonitrogen compounds	Amines	2-arylethylamines	417.932	299.596	453.089	652.971	397.416	513.316	665.224	402.082	333.943	305.904	350.872	370.059	399.783	425.399	492.824	371.749	371.327	299.55	ng/mL
Glyceric acid	HMDB0000139	Organic oxygen compounds	Organooxygen compounds	Carbohydrates and carbohydrate conjugates	Sugar acids and derivatives	1391.19	2695.15	2443.75	2485.74	1501.27	1760.96	2779.25	2287.13	1889.53	3188.11	3468.61	2884.72	1365.76	1376.09	1469.82	1218.21	1568.09	1699.91	ng/mL
Trimethylamine-N-oxide	HMDB0000925	Organic nitrogen compounds	Organonitrogen compounds	Aminoxides	Trialkyl amine oxides	436.494	1817.65	1161.71	592.782	320.966	1053.79	2190.2	1562.69	957.777	1702.01	1249.42	1131.92	802.512	202.836	1050.4	501.054	102.544	403.837	ng/mL
1-Aminocyclopropanecarboxylic acid	HMDB0036458	Organic acids and derivatives	Carboxylic acids and derivatives	Amino acids,peptides,and analogues	Alpha amino acids	109.474	165.389	222.487	185.333	74.83	166.799	140.88	130.277	99.7542	201.93	168.037	90.5964	39.8534	107.721	97.8905	60.5342	40.2325	47.3053	ng/mL
Erythronic acid	HMDB0000613	Organic oxygen compounds	Organooxygen compounds	Carbohydrates and carbohydrate conjugates	Sugar acids and derivatives	6840.68	17549.5	7303.54	7336.3	6621.38	18172.7	14154.9	15011.1	17740.4	10377.8	13673.7	16896.8	8735.05	10975.9	11059	6401.49	10328.9	8373.82	ng/mL
2-Aminooctanoic acid	HMDB0000991	Organic acids and derivatives	Carboxylic acids and derivatives	Amino acids,peptides,and analogues	Alpha amino acids	6.24373	7.01972	6.21752	6.41695	5.41005	7.30392	24.2234	13.738	14.1995	12.4024	7.95818	11.9288	3.5384	2.24873	1.73927	3.28017	4.25343	1.9609	ng/mL
Ethylmalonic acid	HMDB0000622	Lipids and lipid-like molecules	Fatty Acyls	Fatty acids and conjugates	Branched fatty acids	2219.98	2018.37	1430.87	2349.06	2078.74	2345.05	2334.56	2971.07	3032.29	1446.91	3462.72	2288.14	1181.86	2264.4	1118.54	1544.2	1932.51	1576.42	ng/mL
Sarcosine	HMDB0000271	Organic acids and derivatives	Carboxylic acids and derivatives	Amino acids,peptides,and analogues	Alpha amino acids	22632.9	17205.7	28833	30283	17651.4	28756.6	20926.6	19233.9	12771.8	13384.5	11643.6	12948	17558.3	24071.3	21465.9	16001.4	14730.1	12774.6	ng/mL
1-Methylhistidine	HMDB0000001	Organic acids and derivatives	Carboxylic acids and derivatives	Amino acids,peptides,and analogues	Histidine and derivatives	1198.95	872.749	944.878	1672.23	1257.82	1716.85	1040.74	665.721	895.13	556.139	784.446	745.649	1842.63	812.646	1566.68	1680.18	1583.41	1679.74	ng/mL
Cytidine 2',3'-cyclic phosphate	HMDB0011691	Organic acids and derivatives	Carboxylic acids and derivatives	Amino acids,peptides,and analogues	Peptides	17274.7	6732.55	16796.5	40928.7	26518.9	46850	2492	1934.48	1661.18	1732.53	2297.73	1841.83	16788.1	24344	61328.1	12459.3	31716.6	4151.91	ng/mL
Abrine						1.16944	1.36044	1.33418	1.23885	1.09387	1.66863	3.55364	0.881397	1.09649	1.01565	1.31568	1.01903	1.06512	0.636067	0.795876	0.467614	0.8923	0.603025	ng/mL
Hydroxyproline	HMDB0000725	Organic acids and derivatives	Carboxylic acids and derivatives	Amino acids,peptides,and analogues	Proline and derivatives	11769.6	13629.1	14317.2	16846.7	11789.6	16167.4	17821.2	20969.2	21200.2	16572.8	15619.9	20987.2	11059.3	14272	20015	10135.6	13867.3	8484.74	ng/mL
Beta-Alanine	HMDB0000056	Organic acids and derivatives	Carboxylic acids and derivatives	Amino acids,peptides,and analogues	Beta amino acids and derivatives	16887.3	16069.2	20474.8	22690.1	13265.5	21820.8	19192.5	16980.1	11254.3	10644.1	9119.77	11643.2	14227.3	17087.7	16541.9	13067.8	11887.1	11103.4	ng/mL
Alanine	HMDB0000161	Organic acids and derivatives	Carboxylic acids and derivatives	Amino acids,peptides,and analogues	Alanine and derivatives	21252.7	20639.4	26018.6	27825.2	16778.4	26460.5	18267.5	18466.3	11553.7	11776.7	11196	12733.3	16101.4	21992.7	20647.4	15266.4	13853.5	12355.6	ng/mL
Uracil 5-carboxylate						73.9809	42.0271	93.6185	76.5054	53.7878	81.0826	72.6847	67.994	65.8948	91.9072	100.666	94.6719	28.4483	83.7717	36.4111	45.5825	23.3928	18.3395	ng/mL
4-Guanidinobutanoic acid	HMDB0003464	Organic acids and derivatives	Carboxylic acids and derivatives	Amino acids,peptides,and analogues	Gamma amino acids and derivatives	6.808	4.93978	5.95014	3.06688	9.50392	4.7955	5.11557	2.03955	2.95127	3.0269	2.47712	2.36064	3.19355	1.59162	0.862587	0.915873	0.945652	1.69345	ng/mL
Ribonic acid	HMDB0000867	Organic oxygen compounds	Organooxygen compounds	Carbohydrates and carbohydrate conjugates	Sugar acids and derivatives	31215.8	22417	24615.4	23407.2	16140.3	39123.9	20246.2	38101.1	31287.2	25684.8	39316.3	22508.4	12633.3	30274	9937.22	16215.1	14011.3	9384.48	ng/mL
Quinic acid	HMDB0003072	Organic oxygen compounds	Organooxygen compounds	Alcohols and polyols	Quinic acids and derivatives	192.267	201.198	202.013	205.683	130.997	347.438	385.474	111.017	150.485	175.723	143.345	102.04	147.046	152.686	106.526	122.999	89.3086	135.059	ng/mL
Carnitine	HMDB0000062	Organic nitrogen compounds	Organonitrogen compounds	Quaternary ammonium salts	Carnitines	5495.04	4921.37	5806.54	6556.87	3355.95	6959.95	3169.37	2415.23	2927.25	4909.4	2854.52	3037.22	2628.12	4439.44	4101.41	3093	2625.81	1480.37	ng/mL
Threonine	HMDB0000167	Organic acids and derivatives	Carboxylic acids and derivatives	Amino acids,peptides,and analogues	L-alpha-amino acids	18140.8	10509.1	21090.4	20287	13488.6	20677.3	15748.6	11735.4	10690.2	11399.2	9276.19	12378.7	14893	18689.5	13869.5	14507.8	13050	11967.8	ng/mL
cis-4-Hydroxy-D-proline	HMDB0060460	Organic acids and derivatives	Carboxylic acids and derivatives	Amino acids,peptides,and analogues	Proline and derivatives	1188.97	1291.74	1636.12	1841.53	1221.19	1609.27	2266.98	2105.81	1735.56	1531.02	1341.13	1803.45	1348.95	1262.46	1743.74	1083.46	1258.74	1024.63	ng/mL
5-Aminolevulinic acid	HMDB0001149	Organic acids and derivatives	Carboxylic acids and derivatives	Amino acids,peptides,and analogues	Delta amino acids and derivatives	65.6915	53.3636	86.8654	60.0268	44.7857	91.727	151.999	87.6416	86.4196	41.9815	64.3937	40.8025	86.086	75.0339	76.2323	71.1562	44.1815	73.1911	ng/mL
Homoserine	HMDB0000719	Organic acids and derivatives	Carboxylic acids and derivatives	Amino acids,peptides,and analogues	L-alpha-amino acids	25721.3	21205.8	30575	28377.6	19555.8	28641.6	21841.9	16352.7	15148.6	16025.6	12599.4	17968.6	21121.5	27012.6	19193.3	20266.3	18627.6	17427	ng/mL
4-Trimethylammoniobutanoic acid	HMDB0001161	Lipids and lipid-like molecules	Fatty Acyls	Fatty acids and conjugates	Straight chain fatty acids	210.039	94.1082	166.691	195.185	179.947	273.336	202.252	138.637	208.156	102.058	160.032	144.88	292.336	220.686	71.1221	154.903	132.71	100.847	ng/mL
Glycine	HMDB0000123	Organic acids and derivatives	Carboxylic acids and derivatives	Amino acids,peptides,and analogues	Alpha amino acids	14034.4	5737.69	12075.1	16096.7	10290.4	15248.1	9276.66	6002.78	5980.63	5585.23	5659.67	6370.38	10343	17263.3	7518.84	14521.3	11989.7	6471.17	ng/mL
3-Methylhistidine	HMDB0000479	Organic acids and derivatives	Carboxylic acids and derivatives	Amino acids,peptides,and analogues	Histidine and derivatives	323.098	323.993	386.789	447.392	312.341	404.072	427.816	200.473	249.42	229.085	213.616	252.071	398.918	357.54	343.035	234.435	302.928	308.561	ng/mL
Glutamine	HMDB0000641	Organic acids and derivatives	Carboxylic acids and derivatives	Amino acids,peptides,and analogues	L-alpha-amino acids	70433	44319.8	69845.8	71289	62177.8	73803.7	87359.8	63823.1	81675.2	72569.9	71071	76332.1	84985.7	94322.8	50605.6	63897.7	59502.9	62117.5	ng/mL
3-Hydroxymethylglutaric acid	HMDB0000355	Lipids and lipid-like molecules	Fatty Acyls	Fatty acids and conjugates	Hydroxy fatty acids	3805.08	2946.54	2741.42	2883.58	4072.54	4398.09	8209.73	5811.7	9575.43	1329.15	5031.81	4382.75	12756.4	5274.64	3901.59	3936.44	7478.25	13412.7	ng/mL
5-Aminopentanoic acid	HMDB0003355	Organic acids and derivatives	Carboxylic acids and derivatives	Amino acids,peptides,and analogues	Delta amino acids and derivatives	38.9769	69.9178	78.2373	70.3761	57.4663	181.707	31.4581	37.0359	36.7443	32.955	39.083	38.5745	43.0549	74.383	105.387	65.0783	46.2322	30.038	ng/mL
Histidine	HMDB0000177	Organic acids and derivatives	Carboxylic acids and derivatives	Amino acids,peptides,and analogues	Histidine and derivatives	12251.9	7064.77	10475.2	9466.57	6785.4	8042.66	7962.79	6322.53	7118.69	9497.33	7023.87	6930.75	7770.17	9654.92	3889.6	7572.23	3662.94	7866.81	ng/mL
α-Ketoglutaric acid	HMDB0000208	Organic acids and derivatives	Keto acids and derivatives	Gamma-keto acids and derivatives	Gamma-keto acids and derivatives	98093.9	224246	97728.1	170771	178862	226717	387948	508405	292284	188459	257327	285025	180719	141540	187841	131654	298046	187770	ng/mL
Gamma-Aminobutyric acid	HMDB0000112	Organic acids and derivatives	Carboxylic acids and derivatives	Amino acids,peptides,and analogues	Gamma amino acids and derivatives	31.4026	33.7801	32.7362	48.0967	56.3539	310.658	46.5911	25.3832	19.3355	16.6481	15.7043	19.7873	30.9225	31.5477	28.0667	22.8759	43.4173	28.2199	ng/mL
Serine	HMDB0000187	Organic acids and derivatives	Carboxylic acids and derivatives	Amino acids,peptides,and analogues	Serine and derivatives	9370.42	11471.7	10056.8	9043.6	5428.59	9993.62	8933.54	6771.65	7107.59	9051.5	7033.68	7828.83	6755.42	10768.8	6670.31	5952.62	4563.51	6206.02	ng/mL
Asparagine	HMDB0000168	Organic acids and derivatives	Carboxylic acids and derivatives	Amino acids,peptides,and analogues	Asparagine and derivatives	15304.5	7709.15	14298.8	15745.5	12514.1	15018	8309.13	6028.87	8506.74	6065.44	6421.09	8125.07	13296	16067.1	7333.14	11943.8	9632.29	8338.89	ng/mL
N-Alpha-acetyllysine	HMDB0000446	Organic acids and derivatives	Carboxylic acids and derivatives	Amino acids,peptides,and analogues	N-acyl-alpha amino acids	4.96153	7.50921	5.8409	6.96198	4.15034	8.21103	8.14238	6.16955	4.7166	6.24995	4.90981	5.40394	5.6272	4.10973	2.962	3.43005	3.89089	4.25367	ng/mL
Cellobiose	HMDB0000055	Organic oxygen compounds	Organooxygen compounds	Carbohydrates and carbohydrate conjugates	O-glycosyl compounds	9266.73	11201.1	12554.9	14954.5	8245.79	15744.7	9904.12	1938.84	6513.18	2830.31	1569.2	2372.24	8811.61	8848.27	4491.32	6483.26	2474.23	5564.01	ng/mL
myo-Inositol	HMDB0000211	Organic oxygen compounds	Organooxygen compounds	Alcohols and polyols	Cyclohexanols	406877	637048	445868	384826	258566	435340	487875	275896	439795	289522	285030	270905	254982	387677	302007	341241	248196	209625	ng/mL
Homocitrulline	HMDB0000679	Organic acids and derivatives	Carboxylic acids and derivatives	Amino acids,peptides,and analogues	L-alpha-amino acids	175.952	130.895	186.374	299.694	117.41	216.83	147.051	166.469	96.878	116.084	126.865	115.235	198.37	105.77	136.308	186.941	203.102	165.072	ng/mL
N-Acetylneuraminic acid	HMDB0000230	Organic oxygen compounds	Organooxygen compounds	Carbohydrates and carbohydrate conjugates	N-acylneuraminic acids	82.8265	107.892	85.2685	184.936	82.8054	499.069	73.5777	180.388	122.895	75.1206	102.14	237.045	93.4361	68.3626	45.1279	178.547	131.833	22.501	ng/mL
S-Adenosylhomocysteine	HMDB0000939	Nucleosides,nucleotides,and analogues	5'-deoxyribonucleosides	5'-deoxy-5'-thionucleosides	5'-deoxy-5'-thionucleosides	1519.3	1109.97	1607.2	1026.02	711.896	1885.65	1878.08	603.933	716.852	741.649	618.68	721.764	1536.74	2506.34	1595.08	1233.48	1279.92	816.385	ng/mL
Methylsuccinic acid	HMDB0001844	Lipids and lipid-like molecules	Fatty Acyls	Fatty acids and conjugates	Methyl-branched fatty acids	137.878	101.887	40.3307	151.177	104.635	104.242	298.287	528.464	365.355	100.095	247.648	275.007	51.2479	218.876	103.718	138.606	191.485	115.064	ng/mL
Glutaric acid	HMDB0000661	Organic acids and derivatives	Carboxylic acids and derivatives	Dicarboxylic acids and derivatives	Dicarboxylic acids and derivatives	63.6308	53.0256	94.9219	86.3883	51.0096	75.9079	189.385	228.26	72.1739	89.691	45.8786	90.2442	12.1088	55.6291	12.3452	1.56162	98.7342	29.8477	ng/mL
N-Methyl-aspartic acid	HMDB0002393	Organic acids and derivatives	Carboxylic acids and derivatives	Amino acids,peptides,and analogues	Aspartic acid and derivatives	50.8252	69.9189	65.8012	100.344	64.5387	65.0932	184.195	66.6347	55.0663	55.0794	63.277	50.8218	63.783	55.7235	43.8137	52.0337	48.9689	54.2955	ng/mL
Gluconic acid	HMDB0000625	Organic oxygen compounds	Organooxygen compounds	Carbohydrates and carbohydrate conjugates	Sugar acids and derivatives	14492	26470.8	15377.4	13004.8	12799	18107.5	14252.8	15411.5	22870.2	13488.1	16671.8	15995.3	20623.7	19121.2	14011	15555.6	12339.2	17848.4	ng/mL
Itaconic acid	HMDB0002092	Lipids and lipid-like molecules	Fatty Acyls	Fatty acids and conjugates	Branched fatty acids	374.988	407.256	521.346	467.874	396.206	548.245	949.295	1137.67	652.353	426.091	530.783	673.142	313.518	499.185	447.049	350.634	634.17	496.937	ng/mL
Aminocaproic acid	HMDB0001901	Lipids and lipid-like molecules	Fatty Acyls	Fatty acids and conjugates	Medium-chain fatty acids	36771.4	21706.5	27064.7	63548.7	35559.3	46168	63732.2	56809.8	48222.3	53828	33751.6	49629.5	36060.8	37147.7	43420.3	33345.8	36360.3	37815.9	ng/mL
Lactulose	HMDB0000740	Organic oxygen compounds	Organooxygen compounds	Carbohydrates and carbohydrate conjugates	O-glycosyl compounds	40.606	49.2995	60.5468	86.3221	36.1157	70.1218	87.7105	25.3473	25.8922	31.9699	24.3729	34.559	29.9706	44.8051	34.7804	39.9272	29.3272	47.2813	ng/mL
Citrulline	HMDB0000904	Organic acids and derivatives	Carboxylic acids and derivatives	Amino acids,peptides,and analogues	L-alpha-amino acids	7672.17	13739.2	10150.7	10119.8	7286.21	9704.8	7574.5	7291.57	9585.83	14649.8	7897.86	10721.3	8822.88	9008.72	7223.74	8537.74	5379.75	6921.86	ng/mL
Propionylglycine	HMDB0000783	Organic acids and derivatives	Carboxylic acids and derivatives	Amino acids,peptides,and analogues	N-acyl-alpha amino acids	203.881	275.227	241.561	248.385	188.842	226.766	379.687	417.3	484.277	351.242	431.032	583.329	313.057	277.515	182.815	237.856	231.713	370.32	ng/mL
Succinic acid	HMDB0000254	Organic acids and derivatives	Carboxylic acids and derivatives	Dicarboxylic acids and derivatives	Dicarboxylic acids and derivatives	23272.5	9412.58	21461.1	33219.8	22013.7	30556.2	10224.9	12902.5	9463.81	8127.96	6854.4	8011.91	11460.5	46059.7	26209.4	26190.3	22596.1	7082.53	ng/mL
D-2-Hydroxyglutaric acid	HMDB0000606	Organic acids and derivatives	Hydroxy acids and derivatives	Short-chain hydroxy acids and derivatives	Short-chain hydroxy acids and derivatives	2596.39	2253.51	2964.05	2553.1	2920.06	3070.95	306.146	10781	5339.22	2645.88	3920	5165.56	1587.83	3659.33	3265.6	2386.02	4879.55	3123.17	ng/mL
N-Acetylaspartic acid	HMDB0000812	Organic acids and derivatives	Carboxylic acids and derivatives	Amino acids,peptides,and analogues	Aspartic acid and derivatives	8608.14	8943.91	6709.08	7357.18	9207.15	11802.1	8467.09	10077.9	10817.2	4094.84	6811.25	6170.07	8371.94	10680.2	7725.09	9887	8676.96	4911.09	ng/mL
N-Acetylglutamic acid	HMDB0001138	Organic acids and derivatives	Carboxylic acids and derivatives	Amino acids,peptides,and analogues	Glutamic acid and derivatives	366.394	371.584	511.002	369.781	323.728	395.36	433.516	343.116	364.486	104.202	249.84	326.709	210.29	283.293	221.902	304.211	354.704	610.476	ng/mL
Ophthalmic acid	HMDB0005765	Organic acids and derivatives	Carboxylic acids and derivatives	Amino acids,peptides,and analogues	Oligopeptides	612.782	330.178	325.552	194.553	546.475	347.36	363.045	230.165	375.076	146.801	173.234	382.324	659.945	178.409	298.9	415.626	790.037	1429.91	ng/mL
Glutamic acid	HMDB0000148	Organic acids and derivatives	Carboxylic acids and derivatives	Amino acids,peptides,and analogues	Glutamic acid and derivatives	40778.2	45797.6	41528.6	44365.6	38247.5	46962.6	36061.1	32639.2	34496.1	25007.4	28367.3	31861.1	41355.8	44291.3	32834	37084.7	36453.5	36403	ng/mL
Anserine	HMDB0000194	Organic acids and derivatives	Peptidomimetics	Hybrid peptides	Hybrid peptides	406.914	659.722	715.814	795.548	465.534	541.964	1211.02	594.973	553.814	396.211	391.639	657.205	569.58	507.095	458.082	472.34	480.391	373.11	ng/mL
Flavin adenine dinucleotide(FAD)	HMDB0001248	Nucleosides,nucleotides,and analogues	Flavin nucleotides		Flavin nucleotides	15718.5	15465.8	15775.6	16616.6	11265.6	24401.4	9771.61	5367.63	7136.58	5442.25	6661.47	7395.94	22190.2	10505.2	11224.2	18401.6	12493.4	19104	ng/mL
Malic acid	HMDB0000156	Organic acids and derivatives	Hydroxy acids and derivatives	Beta hydroxy acids and derivatives	Beta hydroxy acids and derivatives	13939.3	12611	15687.4	18396.1	12856.3	17417.1	21629.1	15084.3	15375.4	14506.1	12437.1	15859.8	9989.92	23137.7	13396.3	11819	14820.1	9168.15	ng/mL
Aspartic acid	HMDB0000191	Organic acids and derivatives	Carboxylic acids and derivatives	Amino acids,peptides,and analogues	Aspartic acid and derivatives	192838	167950	146814	164121	109678	201864	45474.2	54578.9	75295.9	57678.6	54610.8	52756.5	149631	203573	119890	124758	72165.6	86632.2	ng/mL
Galacturonic acid	HMDB0002545	Organic oxygen compounds	Organooxygen compounds	Carbohydrates and carbohydrate conjugates	Glucuronic acid derivatives	168075	223297	139177	134204	182484	213531	276772	243190	111526	152582	237603	164287	210619	160710	186403	145880	182823	149683	ng/mL
Riboflavin-5'-monophosphate	HMDB0001520	Nucleosides,nucleotides,and analogues	Flavin nucleotides		Flavin nucleotides	1777.17	2753.54	2577.56	7163.5	1388.75	6011.68	2937.81	3378.83	1650.53	3802.57	1768.87	3406.97	2780.17	1878.06	2380.41	1973.54	2123.94	4623.4	ng/mL
Oxalic acid	HMDB0002329	Organic acids and derivatives	Carboxylic acids and derivatives	Dicarboxylic acids and derivatives	Dicarboxylic acids and derivatives	1331.9	1776.96	1329.41	2273.17	1519.72	1232.22	3099.76	1926.1	1487.95	1612.18	1572.49	2769.5	1996.74	1641.26	1280.97	1249.64	1886.65	2548.86	ng/mL
Gama-glutamylalanine	HMDB0006248	Organic acids and derivatives	Carboxylic acids and derivatives	Amino acids,peptides,and analogues	Dipeptides	678.915	570.942	950.017	709.911	465.873	752.469	292.947	198.431	292.265	372.291	429.316	441.763	432.921	569.357	539.213	338.195	386.867	414.627	ng/mL
Homocysteine	HMDB0000742	Organic acids and derivatives	Carboxylic acids and derivatives	Amino acids,peptides,and analogues	L-alpha-amino acids	343.76	504.946	438.988	469.006	303.291	487.532	1370.3	332.97	381.253	298.432	292.214	360.98	480.674	346.445	308.842	269.51	387.522	322.633	ng/mL
N-Acetylcadaverine	HMDB0002284	Organic acids and derivatives	Carboxylic acids and derivatives	Carboxylic acid derivatives	Acetamides	3.50001	3.64401	4.46797	3.21764	1.64219	4.71758	2.67496	2.3155	2.10779	1.91334	0.932666	1.98381	2.66698	2.12167	2.25261	2.17641	1.39706	1.27019	ng/mL
Carnosine	HMDB0000033	Organic acids and derivatives	Peptidomimetics	Hybrid peptides	Hybrid peptides	17009.7	24661.5	9553.34	13370.9	18038.3	35527.6	40421.3	26250	31644	14693.5	26935.3	18973.1	14512	12040.6	15384.6	16664.3	18540.5	7949.11	ng/mL
Aminoadipic acid	HMDB0000510	Organic acids and derivatives	Carboxylic acids and derivatives	Amino acids,peptides,and analogues	L-alpha-amino acids	716.045	787.87	961.304	1020.48	711.934	1148.4	3306.72	690.906	762.694	646.046	718.644	718.538	1053.49	764.306	602.736	622.045	717.6	965.021	ng/mL
Glutathione Reduced	HMDB0000125	Organic acids and derivatives	Carboxylic acids and derivatives	Amino acids,peptides,and analogues	Peptides	882.599	1093.79	2598.41	234.249	625.981	49.3996	4106.64	2370.41	15314.4	957.833	3699.75	7099.7	2030.05	491.317	33.2712	1262.1	1077.35	1362.19	ng/mL
Asymmetric dimethylarginine	HMDB0001539	Organic acids and derivatives	Carboxylic acids and derivatives	Amino acids,peptides,and analogues	Arginine and derivatives	1619.71	1413.22	1479.02	1556.11	2591.22	1864.65	1283.54	383.845	1199.55	697.405	855.734	897.975	1642.28	2000.61	1380.5	1442.88	1040.98	1050.32	ng/mL
Porphobilinogen	HMDB0000245	Organic nitrogen compounds	Organonitrogen compounds	Amines	Aralkylamines	1864.92	4877.23	3471.42	3128.82	3521.34	3542.1	10730.1	4195.5	7709.88	4022.8	5048.26	4916.99	3682.15	3107.61	5280.81	3341.84	5695.93	3246.99	ng/mL
2'-Deoxyadenosine 5'-monophosphate(dAMP)	HMDB0000905	Nucleosides,nucleotides,and analogues	Purine nucleotides	Purine deoxyribonucleotides	Purine 2'-deoxyribonucleoside monophosphates	9.32904	11.406	12.4174	12.8608	13.188	14.4078	37.6075	7.33457	7.87635	7.4102	7.98631	4.61378	10.7684	13.1355	10.5221	8.81572	8.88258	11.2347	ng/mL
Raffinose	HMDB0003213	Organic oxygen compounds	Organooxygen compounds	Carbohydrates and carbohydrate conjugates	Oligosaccharides	17096.8	44606	43547.7	40616.1	3890.74	63260.4	4690.49	792.069	2197.24	1640.63	2998.89	1356.2	6105.89	8371.87	14409.3	3536.02	3602.03	4539.6	ng/mL
Beta-Glycerophosphoric acid	HMDB0002520	Lipids and lipid-like molecules	Glycerophospholipids	Glycerophosphates	Glycerophosphates	136662	200484	172990	170419	43575.5	330000	324490	169379	105500	178367	224369	150388	192987	254359	191114	149548	246179	109942	ng/mL
Cystine	HMDB0000192	Organic acids and derivatives	Carboxylic acids and derivatives	Amino acids,peptides,and analogues	L-cysteine-S-conjugates	14779.9	9782.68	15198.3	18355.1	5899.32	16547	5137.84	10751	14986.1	13645.1	20270.5	21101.6	10501.5	29143.4	14023.6	14440.4	10786.1	11171.8	ng/mL
S-Adenosylmethionine	HMDB0001185	Nucleosides,nucleotides,and analogues	5'-deoxyribonucleosides	5'-deoxy-5'-thionucleosides	5'-deoxy-5'-thionucleosides	106.054	151.881	157.512	152.481	97.6401	193.809	482.493	99.7188	109.319	104.423	99.4358	104.412	141.342	133.703	117.434	114.835	113.98	128.064	ng/mL
Glucaric acid	HMDB0000663	Organic oxygen compounds	Organooxygen compounds	Carbohydrates and carbohydrate conjugates	Glucuronic acid derivatives	400.84	970.488	1263.83	788.992	303.673	942.394	1483.09	444.169	318.341	359.848	382.173	353.546	421.334	397.982	431.148	336.329	367.842	403.128	ng/mL
Dihydroxyacetone phosphate	HMDB0001473	Organic oxygen compounds	Organooxygen compounds	Carbohydrates and carbohydrate conjugates	Monosaccharide phosphates	21220.5	18001.5	21949.1	20119.4	4578.66	21313.9	15488	2885.6	2683.27	1019.23	2977.93	3499.63	16182.2	24823.7	13222.8	16576.7	8623.78	7659.93	ng/mL
Adenosine monophosphate (AMP)	HMDB0000045	Nucleosides,nucleotides,and analogues	Purine nucleotides	Purine ribonucleotides	Purine ribonucleoside monophosphates	15188.6	6609.06	9481.46	26841.9	27968.8	26155.8	6984.63	16021.6	4872.67	17993.2	1599.33	14414.4	16394.4	23806.6	26865.1	10427.4	17330	17746.4	ng/mL
Cystathionine	HMDB0000099	Organic acids and derivatives	Carboxylic acids and derivatives	Amino acids,peptides,and analogues	L-cysteine-S-conjugates	21679.6	19585.2	20893.2	20585	8274.38	33841.2	17386.6	15800.6	13683.9	20620.5	11979.1	19506.3	13176.9	12561.4	13144.5	12763	11970.8	14627.3	ng/mL
Glycerol 3-phosphate	HMDB0000126	Lipids and lipid-like molecules	Glycerophospholipids	Glycerophosphates	Glycerophosphates	211904	286009	232758	244536	114330	487556	411560	212991	235792	239191	224530	176077	300874	384395	256057	231162	307364	142164	ng/mL
AICAR	HMDB0001517	Nucleosides,nucleotides,and analogues	Imidazole ribonucleosides and ribonucleotides	1-ribosyl-imidazolecarboxamides	1-ribosyl-imidazolecarboxamides	63984.6	69984.5	92304.8	187292	146378	11204.5	17621.4	53016.7	113844	135324	49379.7	103914	156322	67291.1	6391.14	65508.2	5830.64	131922	ng/mL
Uridine diphosphate-N-acetylgalactosamine	HMDB0000304	Nucleosides,nucleotides,and analogues	Pyrimidine nucleotides	Pyrimidine nucleotide sugars	Pyrimidine nucleotide sugars	1956.13	1126.65	1328.28	1669.33	1059.69	2411.03	815.516	815.516	815.516	815.516	815.516	815.516	1196.66	3504.74	2097.89	1895.55	1528.32	1016.75	ng/mL
Uridine diphosphate-N-acetylglucosamine	HMDB0000290	Nucleosides,nucleotides,and analogues	Pyrimidine nucleotides	Pyrimidine nucleotide sugars	Pyrimidine nucleotide sugars	1823.73	1741.07	1657.73	1894.15	1374.42	2720.05	2157.08	1249.73	1195.91	784.265	975.087	1141.84	1488.31	2652.64	1527.77	1773.29	1454.38	1389.1	ng/mL
cis-Aconitic acid	HMDB0000072	Organic acids and derivatives	Carboxylic acids and derivatives	Tricarboxylic acids and derivatives	Tricarboxylic acids and derivatives	151.274	241.364	354.132	201.369	45.832	320.05	490.183	348.429	94.6014	133.865	257.451	203.353	133.837	184.872	267.386	218.557	257.97	158.14	ng/mL
2'-Deoxycytidine 5'-monophosphate(dCMP)	HMDB0001202	Nucleosides,nucleotides,and analogues	Pyrimidine nucleotides	Pyrimidine deoxyribonucleotides	Pyrimidine 2'-deoxyribonucleoside monophosphates	6112.02	3634.76	5440.26	7906.19	6274.9	8776.99	2925.01	1903.9	4679.59	4776.5	3092.2	3345.93	7678.15	9831.32	6315.12	6948.49	5474.42	5570.08	ng/mL
Galactaric acid	HMDB0000639	Organic oxygen compounds	Organooxygen compounds	Carbohydrates and carbohydrate conjugates	Glucuronic acid derivatives	644.07	1258.56	1496.64	1094.59	570.462	1300.27	2791.85	690.963	570.962	615.739	627.087	603.409	737.942	636.921	671.998	596.888	618.729	723.477	ng/mL
2,6-Diaminopimelic acid	HMDB0001370	Organic acids and derivatives	Carboxylic acids and derivatives	Amino acids,peptides,and analogues	L-alpha-amino acids	116.888	116.575	108.16	119.953	84.7695	96.2251	192.241	103.534	187.058	130.341	149.264	182.825	147.145	108.983	78.0743	99.0138	67.9147	85.8482	ng/mL
D-Ribose 5-phosphate	HMDB0001548	Organic oxygen compounds	Organooxygen compounds	Carbohydrates and carbohydrate conjugates	Pentose phosphates	1.16774e+06	560979	1.2241e+06	1.2198e+06	415823	1.35043e+06	241245	338845	254713	159813	147507	172844	1.05183e+06	1.86016e+06	1.12951e+06	1.29644e+06	760612	518077	ng/mL
Inosine-monophosphate(IMP)	HMDB0000175	Nucleosides,nucleotides,and analogues	Purine nucleotides	Purine ribonucleotides	Purine ribonucleoside monophosphates	5682.01	3478.53	7472.31	5758.5	3461.3	11408.3	9899.69	4497.81	6250.89	5033.5	2098.08	3081.56	4948.46	4831.13	4686.85	4138.38	4776.17	2756.17	ng/mL
Adenosine-5'-diphosphate(ADP)	HMDB0001341	Nucleosides,nucleotides,and analogues	Purine nucleotides	Purine ribonucleotides	Purine ribonucleoside diphosphates	157.841	215.324	213.155	215.131	142.953	303.923	201.521	156.89	160.305	127.009	150.152	156.143	197.351	164.232	159.09	153.197	153.222	154.303	ng/mL
Uridine diphosphate glucose(UDP-glucose)	HMDB0000286	Nucleosides,nucleotides,and analogues	Pyrimidine nucleotides	Pyrimidine nucleotide sugars	Pyrimidine nucleotide sugars	344.646	391.847	284.23	294.655	201.04	774.408	3.04327e-06	2.58957e-06	3.81744e-06	4.43137e-06	5.43754e-07	3.07616e-06	348.667	291.111	293.704	301.699	330.332	759.873	ng/mL
O-Phosphoethanolamine	HMDB0000224	Organic acids and derivatives	Organic phosphoric acids and derivatives	Phosphate esters	Phosphoethanolamines	4937.88	3509.98	3849.61	4115.11	2994.36	5140.14	868.735	895.442	1183.23	535.611	771.152	824.75	4117.17	4919.83	4156.29	3982.96	3404.85	2770.62	ng/mL
Nicotinamide ribotide	HMDB0000229	Nucleosides,nucleotides,and analogues	Pyridine nucleotides	Nicotinamide nucleotides	Nicotinamide nucleotides	9.39374	16.6317	10.2464	19.5933	12.0319	65.7554	6.82062	3.74916	4.33166	4.82815	3.37249	6.04203	15.1335	25.8447	29.2129	11.7616	83.1753	19.1055	ng/mL
Isocitric acid	HMDB0000193	Organic acids and derivatives	Carboxylic acids and derivatives	Tricarboxylic acids and derivatives	Tricarboxylic acids and derivatives	1098.66	1629.69	2804.75	1992.18	646.73	2382.79	4045.34	2297.68	1641.08	1438.06	1745.83	1806.48	1115.47	1534.11	1839.78	1501.46	1785.69	1469.94	ng/mL
Uridine diphosphategalactose(UDP-galactose)	HMDB0000302	Nucleosides,nucleotides,and analogues	Pyrimidine nucleotides	Pyrimidine nucleotide sugars	Pyrimidine nucleotide sugars	428.278	455.802	478.606	503.884	334.951	782.523	559.531	318.434	320.215	226.373	296.457	312.1	413.195	406.269	409.831	394.547	408.162	399.456	ng/mL
trans-Aconitic acid	HMDB0000958	Organic acids and derivatives	Carboxylic acids and derivatives	Tricarboxylic acids and derivatives	Tricarboxylic acids and derivatives	230.532	330.887	578.56	292.487	61.0931	486.161	704.833	500.4	146.247	194.002	365.958	286.02	176.151	258.091	388.781	295.522	372.084	224.151	ng/mL
Trimethyllysine	HMDB0001325	Organic acids and derivatives	Carboxylic acids and derivatives	Amino acids,peptides,and analogues	L-alpha-amino acids	693.15	748.019	738.866	695.529	244.708	1185.41	809.945	428.956	474.438	225.969	386.889	369.357	402.566	781.636	635.42	662.824	604.807	492.076	ng/mL
Mannose 6-phosphate	HMDB0001078	Organic oxygen compounds	Organooxygen compounds	Carbohydrates and carbohydrate conjugates	Hexose phosphates	933291	1.20571e+06	1.01686e+06	1.44598e+06	925897	1.23976e+06	680097	521541	667626	212934	222854	361448	880276	1.42684e+06	865629	891294	652426	682088	ng/mL
Fructose 6-phosphate	HMDB0000124	Organic oxygen compounds	Organooxygen compounds	Carbohydrates and carbohydrate conjugates	Hexose phosphates	688220	869237	714937	996847	543430	901078	454285	339032	479051	161743	164784	249842	622936	1.0488e+06	587058	641059	482676	453761	ng/mL
2-Methylcitric acid	HMDB0000379	Organic acids and derivatives	Carboxylic acids and derivatives	Tricarboxylic acids and derivatives	Tricarboxylic acids and derivatives	13.14	22.8961	66.4465	19.2681	0.707667	31.22	27.739	14.5419	9.7983	19.8376	14.9721	18.3416	4.17678	5.63615	10.006	9.02695	18.3719	18.463	ng/mL
Glucose 1-phosphate	HMDB0001586	Organic oxygen compounds	Organooxygen compounds	Carbohydrates and carbohydrate conjugates	Monosaccharide phosphates	6795.38	8381.67	7267.16	11117.4	4203.11	9720.8	4651.19	4282.44	4251.25	1761.3	2020	2786.81	5908.17	9457.2	6371.15	6497.32	5296.73	4699.62	ng/mL
Citric acid	HMDB0000094	Organic acids and derivatives	Carboxylic acids and derivatives	Tricarboxylic acids and derivatives	Tricarboxylic acids and derivatives	8158.02	8802.25	18193	11972.7	3720.05	14343.3	13324.9	16653.4	12108.5	9568.06	11751.6	12466.6	6168.81	13938.5	13379.1	10649.6	11954.3	8073.61	ng/mL
Cytidine monophosphate(CMP)	HMDB0000095	Nucleosides,nucleotides,and analogues	Pyrimidine nucleotides	Pyrimidine ribonucleotides	Pyrimidine ribonucleoside monophosphates	44.3509	8.1382	19.2906	34.6333	14.1603	42.8804	5.59845	3.39939	3.54872	1.64948	2.74218	2.12054	21.5611	66.659	32.2057	38.5204	24.357	10.6562	ng/mL
3-Phosphoglycerate	HMDB0000807	Organic oxygen compounds	Organooxygen compounds	Carbohydrates and carbohydrate conjugates	Sugar acids and derivatives	1339.98	1415.81	1896.48	1982.89	960.093	2189.21	3882.25	1140.59	1109.54	1024.6	828.857	934.337	1319.91	1926.77	1411.26	1284.7	1271.7	1187.99	ng/mL
Phosphorylcholine	HMDB0001565	Organic nitrogen compounds	Organonitrogen compounds	Quaternary ammonium salts	Phosphocholines	2693.99	2628.75	4184.05	4357.76	1484.86	4064.61	518.015	594.808	510.942	385.363	770.933	526.752	1499.9	3377.93	3688.98	2193.9	2282.22	1878.11	ng/mL
Guanosine monophosphate (GMP)	HMDB0001397	Nucleosides,nucleotides,and analogues	Purine nucleotides	Purine ribonucleotides	Purine ribonucleoside monophosphates	35367.2	14681.1	25134.7	64476.2	23432.8	78002.3	826.72	3336.01	1575.17	1796.73	960.879	1185.43	44294.5	64346.9	75694	27549.3	50103.4	9600.71	ng/mL
Phosphoenolpyruvic acid	HMDB0000263	Organic acids and derivatives	Organic phosphoric acids and derivatives	Phosphate esters	Phosphate esters	10439.7	10638.5	14341.6	12169.8	4898.81	25815.3	16818.5	4548.27	5538.93	3282.51	2450.77	3520.35	9063.74	13957.1	11269.6	9918.58	9099.1	4826.18	ng/mL
2-Phosphoglyceric acid	HMDB0000362	Organic oxygen compounds	Organooxygen compounds	Carbohydrates and carbohydrate conjugates	Sugar acids and derivatives	1178.22	1382.92	1720.56	1690.25	945.615	1925.52	4222.52	1042.99	1040.04	994.479	873.571	933.584	1275.59	1476.89	1226.17	1134.29	1136.1	1165.56	ng/mL
Glucosamine 6-phosphate	HMDB0001254	Organic oxygen compounds	Organooxygen compounds	Carbohydrates and carbohydrate conjugates	Hexose phosphates	2574.06	2816.11	2413.4	4372.05	1808.37	3250.81	2420.28	1564.87	1366.18	1521.46	867.721	1336.39	2190.54	3539.33	2424.3	2273.21	1595.73	2043.03	ng/mL
Phosphoserine	HMDB0000272	Organic acids and derivatives	Carboxylic acids and derivatives	Amino acids,peptides,and analogues	L-alpha-amino acids	32.3957	36.6257	7.40348	13.9286	14.3287	38.3872	14.7774	2.22046	15.744	1.69401	2.83583	11.0175	48.9541	60.7253	67.9505	49.811	35.4832	35.2951	ng/mL
Phosphonoacetate	HMDB0004110	Organic acids and derivatives	Organic phosphonic acids and derivatives	Organic phosphonic acids	Organic phosphonic acids	4011.14	3228.8	4127.89	4665.48	2765.26	5061.69	7244.81	2400.63	3867.82	2395.99	2075.8	2906.65	5917.51	5631.1	3739.84	4406.24	2790.63	2940.31	ng/mL
Deoxycytidine-diphosphate	HMDB0001245	Organic oxygen compounds	Organic oxoanionic compounds	Organic pyrophosphates	Organic pyrophosphates	338.146	397.615	457.94	476.733	297.347	532.498	1280.37	270.203	291.778	333.21	337.84	302.269	409.823	369.143	332.801	335.446	310.984	364.087	ng/mL
2'-Deoxyadenosine 5'-triphosphate(dATP)	HMDB0001532	Nucleosides,nucleotides,and analogues	Purine nucleotides	Purine deoxyribonucleotides	Purine 2'-deoxyribonucleoside triphosphates	36.8234	49.9992	67.5018	48.8386	34.3984	72.5217	3.13788e-06	2.04181e-06	2.56897e-06	1.95436e-06	3.41055e-06	1.43617e-06	43.2803	54.1272	54.3324	39.9447	49.5668	46.6071	ng/mL
Uridine 5'-diphosphate(UDP)	HMDB0000295	Nucleosides,nucleotides,and analogues	Pyrimidine nucleotides	Pyrimidine ribonucleotides	Pyrimidine ribonucleoside diphosphates	1151.71	721.605	900.531	493.379	425.691	1612.56	540.006	301.158	274.993	259.121	259.697	240.263	656.634	1169.68	768.929	964.527	610.653	297.624	ng/mL
Stachyose	HMDB0003553	Organic oxygen compounds	Organooxygen compounds	Carbohydrates and carbohydrate conjugates	Oligosaccharides	50516.1	120244	91800.6	186833	20392	162248	7418.16	5100.16	7305.03	4416.24	9845.3	3425.2	12203.5	26922.3	63882.4	12494.9	11005.5	9800.67	ng/mL
Glucose 6-phosphate (G6P)	HMDB0001401	Organic oxygen compounds	Organooxygen compounds	Carbohydrates and carbohydrate conjugates	Hexose phosphates	18015.8	26106.5	23202.4	33547.6	13124.6	30676.9	14765.3	11738.5	10721.3	4782.24	5583.06	7698.87	18856.2	26657.5	17901.4	17960.9	13737.3	13928.2	ng/mL
7-methylguanosine	HMDB0001107	Nucleosides,nucleotides,and analogues	Purine nucleosides		Purine nucleosides	0.238262	0.154535	0.164812	0.232574	0.0987265	0.13291	0.385118	0.175169	0.174307	0.274815	0.153236	0.160204	0.134499	0.160034	0.123171	0.146901	0.124624	0.114559	ng/mL
Ornithine	HMDB0000214	Organic acids and derivatives	Carboxylic acids and derivatives	Amino acids,peptides,and analogues	L-alpha-amino acids	2704.07	2931.73	4051.02	3432.57	4926.89	4368.3	4156.24	3056.36	4377.02	3833.69	2793.14	3597.57	2129.46	2551.03	2121.63	2176.39	2454.2	2660.96	ng/mL
Galactose 1-phosphate	HMDB0000645	Organic oxygen compounds	Organooxygen compounds	Carbohydrates and carbohydrate conjugates	Monosaccharide phosphates	80125.2	108908	99407.2	137179	54520.8	112408	57722.3	51358.5	49565.4	22133	23715.6	33137.1	73628.1	105280	77593.6	74267.5	60385.9	51983.6	ng/mL
Thiamine monophosphate	HMDB0002666	Organoheterocyclic compounds	Diazines	Pyrimidines and pyrimidine derivatives	Thiamine phosphates	154.831	151.559	185.073	199.214	119.721	243.769	133.541	107.793	129.481	68.1098	82.0532	114.45	139.125	251.034	135.297	177.487	111.256	100.085	ng/mL
Arginine	HMDB0000517	Organic acids and derivatives	Carboxylic acids and derivatives	Amino acids,peptides,and analogues	L-alpha-amino acids	19776.8	16133.7	21100.8	20049.9	8538.97	18901.7	14671.7	7844.96	8276.1	10493.8	7410.15	8100.91	16354.4	19235.6	13422.1	17017.1	11838.7	13342	ng/mL
5-Hydroxylysine	HMDB0000450	Organic acids and derivatives	Carboxylic acids and derivatives	Amino acids,peptides,and analogues	L-alpha-amino acids	118.51	78.0537	137.544	136.452	120.276	112.968	136.917	131.371	205.311	130.303	125.96	184.4	120.244	87.0145	78.5462	92.5468	69.9723	97.9884	ng/mL
6-Phosphogluconic acid	HMDB0001316	Organic oxygen compounds	Organooxygen compounds	Carbohydrates and carbohydrate conjugates	Monosaccharide phosphates	23383.7	12074.7	14105.1	25322.2	38201.2	34204.3	3.86975e-06	2.18033e-06	1.51592e-06	3.53382e-06	2.01438e-06	1.76642e-06	24414.8	61960.2	25938.3	28621.5	37048.5	22177.7	ng/mL
Lysine	HMDB0000182	Organic acids and derivatives	Carboxylic acids and derivatives	Amino acids,peptides,and analogues	L-alpha-amino acids	85164.4	68132.3	89809.9	104035	63373.5	93875	70872.4	45784.2	56073.5	55787.5	41033	52055.8	73755.6	88940.4	60568.7	71090.3	61681.2	57271.8	ng/mL
Oxidized glutathione	HMDB0003337	Organic acids and derivatives	Carboxylic acids and derivatives	Amino acids,peptides,and analogues	Peptides	154885	181314	230341	159159	84976.7	212484	22058.3	49333.5	52378.2	37174.6	46269.1	81928.2	264818	300312	145362	142919	188452	206957	ng/mL
N6-Acetyllysine	HMDB0000206	Organic acids and derivatives	Carboxylic acids and derivatives	Amino acids,peptides,and analogues	L-alpha-amino acids	222.201	177.877	192.079	240.922	214.135	273.062	136.514	138.214	152.606	120.321	105.836	128.862	222.962	169.125	182.288	178.348	157.158	213.977	ng/mL
Sucrose	HMDB0000258	Organic oxygen compounds	Organooxygen compounds	Carbohydrates and carbohydrate conjugates	O-glycosyl compounds	20009.5	17919.2	23555.2	31207.8	17424.2	32628.6	10513.8	5931.33	11906.2	5216.74	6271.8	6935.32	17287.2	14402.8	6807.46	12766.7	8259.11	12393.3	ng/mL
Methionine sulfoxide	HMDB0002005	Organic acids and derivatives	Carboxylic acids and derivatives	Amino acids,peptides,and analogues	L-alpha-amino acids	610.42	525.768	963.367	901.394	415.66	709.672	334.262	309.627	250.516	346.125	316.167	314.768	416.953	615.221	353.193	439.87	343.428	282.331	ng/mL
2-keto-D-Gluconic acid						462.674	774.851	402.153	477.563	227.958	923.646	859.445	631.264	924.254	699.938	815.512	879.703	604.161	524.269	369.455	592.952	572.472	801.305	ng/mL
Allantoic acid	HMDB0001209	Organic acids and derivatives	Carboxylic acids and derivatives	Amino acids,peptides,and analogues	N-carbamoyl-alpha amino acids	1618.15	3276.09	2900.26	3100.01	1941.84	3895.07	2472.44	3171.55	2447.48	2928.79	2503.79	3127.22	2041.08	1792.77	2662.66	2065.62	1912.77	2297.79	ng/mL
Glycerophosphocholine	HMDB0000086	Lipids and lipid-like molecules	Glycerophospholipids	Glycerophosphocholines	Glycerophosphocholines	111787	156997	153601	151342	41623.7	87125.2	79306.1	118110	115732	130950	146739	120507	50794.3	104026	68613.4	63861.8	66433.3	51140.3	ng/mL
gamma-Glutamyl-methionine	HMDB0034367	Organic acids and derivatives	Carboxylic acids and derivatives	Amino acids,peptides,and analogues	Dipeptides	84.3821	53.9331	84.095	111.531	133.618	127.083	38.2568	61.8609	72.4597	88.0028	113.274	108.067	168.252	90.3879	55.0155	81.6967	74.8358	136.665	ng/mL
gamma-Glutamyl-valine	HMDB0011172	Organic acids and derivatives	Carboxylic acids and derivatives	Amino acids,peptides,and analogues	Dipeptides	344.286	251.008	236.244	237.864	195.838	250.374	338.124	215.647	227.142	195.477	260.532	327.142	266.119	175.126	180.153	298.861	210.143	317.135	ng/mL
Ureidosuccinic acid	HMDB0000828	Organic acids and derivatives	Carboxylic acids and derivatives	Amino acids,peptides,and analogues	Aspartic acid and derivatives	242.25	254.956	319.434	476.929	333.055	567.329	822.099	317.222	227.785	301.096	234.453	276.8	237.473	439.122	332.483	413.399	259.208	301.161	ng/mL
N-Acetylaspartylglutamic acid (NAAG)	HMDB0001067	Organic acids and derivatives	Carboxylic acids and derivatives	Amino acids,peptides,and analogues	Dipeptides	92.8902	124.144	112.655	147.795	45.4967	238.136	105.284	88.2505	82.6429	80.9234	126.461	99.0839	84.8574	87.5159	84.2724	234.941	205.883	151.532	ng/mL
D-glucosamine 1-phosphate	HMDB0001109	Organic oxygen compounds	Organooxygen compounds	Carbohydrates and carbohydrate conjugates	Monosaccharide phosphates	1618.54	1623.09	1453.07	2936.41	1205.11	1955.09	472.992	1049.98	1160.79	1129.88	466.721	884.68	1476.53	2400.7	1478.67	1813.32	1164.4	1500.19	ng/mL
Argininosuccinic acid	HMDB0000052	Organic acids and derivatives	Carboxylic acids and derivatives	Amino acids,peptides,and analogues	Aspartic acid and derivatives	279.558	217.957	541.603	676.881	157.709	451.481	282.299	282.846	235.671	388.932	166.087	308.694	205.622	577.966	322.606	297.391	286.132	226.322	ng/mL
Spermidine	HMDB0001257	Organic nitrogen compounds	Organonitrogen compounds	Amines	Dialkylamines	7261.97	5538.04	7905.62	11758	4919.05	4220.59	3807.78	1928.77	2556.59	1089.48	1514.32	3669.24	6889.73	9808.47	5128.97	4937.99	4271.24	4582.16	ng/mL
Oxoadipic acid	HMDB0000225	Organic acids and derivatives	Keto acids and derivatives	Medium-chain keto acids and derivatives	Medium-chain keto acids and derivatives	41962.5	4542.19	49154	18160	22212.7	33070.9	62065.5	187071	109865	12229.3	66079	102239	16082.1	17190.5	5468.05	40590.1	71108.1	175843	ng/mL
Epinephrine	HMDB0000068	Benzenoids	Phenols	Benzenediols	Catechols	2.61458	2.07632	3.23314	1.9105	1.33455	2.93457	8.5804	1.81057	2.635	1.35828	1.43648	2.1241	1.8431	1.29916	1.09844	2.36582	2.29228	0.332023	ng/mL
Norepinephrine	HMDB0000216	Benzenoids	Phenols	Benzenediols	Catechols	33257.5	26705.8	27844.4	40128.7	25966.3	24390.6	22295.5	12689.8	14693.9	10772.8	12021.1	16406.7	32078.9	36838.5	20071.4	24122.5	22648.6	26711	ng/mL
Methylmalonic acid	HMDB0000202	Organic acids and derivatives	Carboxylic acids and derivatives	Dicarboxylic acids and derivatives	Dicarboxylic acids and derivatives	6560.57	2238.99	5887.79	9449.46	6115.83	8623.11	1271.72	3484.82	2590.72	2073.84	1678.31	2077.17	2905.81	13248.7	6971.8	7492.16	6257.53	1682.11	ng/mL
3-Aminosalicylic acid	HMDB0001972	Benzenoids	Benzene and substituted derivatives	Benzoic acids and derivatives	Aminosalicylic acids	28.6818	40.3637	11.9668	51.9852	53.9363	113.486	2.94399e-07	1.27132e-06	3.7226e-07	2.05135e-07	3.01224e-06	1.32864e-06	18.9022	61.29	50.1959	36.5727	41.9002	8.16937	ng/mL
3,4-Dihydroxymandelic acid	HMDB0001866	Benzenoids	Phenols	Benzenediols	Catechols	86.5098	190.094	478.807	340.976	80.3048	155.493	340.058	335.051	200.916	418.383	201.204	274.505	77.2073	78.9307	136.103	96.387	111.518	143.796	ng/mL
Citraconic acid	HMDB0000634	Lipids and lipid-like molecules	Fatty Acyls	Fatty acids and conjugates	Methyl-branched fatty acids	108.519	149.677	92.0792	166.384	98.5502	244.46	150.843	94.1875	62.9703	96.2744	82.61	102.976	149.081	194.214	89.6622	94.6324	134.297	128.346	ng/mL
Serotonin	HMDB0000259	Organoheterocyclic compounds	Indoles and derivatives	Tryptamines and derivatives	Serotonins	4444.27	4742.37	4534.64	5253.11	3463.13	2745.2	3759.16	2946.85	3215.46	2602.67	3305.73	3518.96	4685.29	3857.66	2927.78	2649.47	3046.81	4725.15	ng/mL
2-Hydroxy-2-methylbutyric acid	HMDB0001987	Lipids and lipid-like molecules	Fatty Acyls	Fatty acids and conjugates	Hydroxy fatty acids	733.072	328.161	391.274	475.084	1445.1	728.286	770.701	527.744	588.481	380.1	428.732	624.289	857.596	437.97	549.762	1096.13	1231.31	1317.12	ng/mL
3-Methyl-2-oxobutanoic acid	HMDB0000019	Organic acids and derivatives	Keto acids and derivatives	Short-chain keto acids and derivatives	Short-chain keto acids and derivatives	14523.6	8468.79	9653.33	9520.64	15377.1	12672.7	45132.7	24846.1	25337.7	33491.4	24501.3	21680.6	25368.2	10030.1	9832.19	17563.9	21528.8	37704.9	ng/mL
Taurocholic acid (TCA)	HMDB0000036	Lipids and lipid-like molecules	Steroids and steroid derivatives	Bile acids, alcohols and derivatives	Trihydroxy bile acids,alcohols and derivatives	885.232	319.502	712.375	240.432	11368.9	422.476	579.141	155.095	273.085	144.304	56.0563	759.364	242.026	213.313	97.0978	269.377	156.69	151.076	ng/mL
2-Hydroxyphenethylamine	HMDB0001065	Organic nitrogen compounds	Organonitrogen compounds	Amines	Aralkylamines	6460.23	4336.29	5657.92	6528.87	4770.76	4317.63	4188.55	2704.25	2845.55	2866.36	2945.77	3107.61	5221.25	5729.6	3574.66	4296.66	3406.84	4539.79	ng/mL
Mandelic acid	HMDB0000703	Benzenoids	Benzene and substituted derivatives		Benzene and substituted derivatives	28.8343	21.1678	32.434	41.3134	35.9528	40.3931	40.3397	30.2695	29.2048	24.8522	24.6989	34.5885	45.5189	11.4394	59.8919	49.6602	39.3386	14.4795	ng/mL
3-Methyl-2-oxovaleric acid	HMDB0000491	Organic acids and derivatives	Keto acids and derivatives	Short-chain keto acids and derivatives	Short-chain keto acids and derivatives	3933.49	1725.14	1948.77	2656.35	2910.14	2423.11	23236.2	6920.7	13326.5	10529.2	9204.92	8992.28	5341.46	4145.07	2412.87	3658.24	4874.73	8708.41	ng/mL
N-Formyl-methionine	HMDB0001015	Organic acids and derivatives	Carboxylic acids and derivatives	Amino acids,peptides,and analogues	Methionine and derivatives	20.0711	16.0671	23.0757	29.9407	14.7812	22.4791	20.7843	11.676	10.2444	10.2198	9.99714	11.5159	16.3576	24.0917	16.5606	18.2403	15.4776	19.2631	ng/mL
2-Hydroxy-3-methylbutyric acid	HMDB0000407	Lipids and lipid-like molecules	Fatty Acyls	Fatty acids and conjugates	Hydroxy fatty acids	702.508	328.712	389.19	468.134	1452.4	710.835	810.448	522.265	615.755	384.107	456.243	613.47	841.707	424.635	543.365	1069.7	1230.71	1276.03	ng/mL
Ketoleucine	HMDB0000695	Organic acids and derivatives	Keto acids and derivatives	Short-chain keto acids and derivatives	Short-chain keto acids and derivatives	6.53391	3.54063	4.1292	4.33472	5.84457	9.48603	653.029	34.3529	133.532	126.905	66.4558	48.168	8.39688	7.14613	5.28619	8.62451	9.71588	10.0288	ng/mL
Indoxyl sulfate	HMDB0000682	Organic acids and derivatives	Organic sulfuric acids and derivatives	Arylsulfates	Arylsulfates	812.802	872.786	1574.33	736.349	321.941	2492.22	8426.81	3213.97	2803.46	4426.53	3249.32	2767.71	515.305	410.461	988.748	923.368	328.488	316.246	ng/mL
Xanthurenate	HMDB0000881	Organoheterocyclic compounds	Quinolines and derivatives	Quinoline carboxylic acids	Quinoline carboxylic acids	277.355	269.258	250.486	306.306	229.114	233.774	320.573	216.993	282.513	160.353	287.857	312.751	163.501	341.207	176.844	218.583	164.576	174.386	ng/mL
2-Hydroxy-4-(methylthio)butanoic acid	HMDB0037115	Lipids and lipid-like molecules	Fatty Acyls	Fatty acids and conjugates	Thia fatty acids	16.4169	25.3029	24.5624	24.2307	17.012	21.3952	25.6994	14.2614	12.8149	15.4303	12.5905	15.1809	14.5185	12.6667	13.8679	11.7648	15.7124	13.782	ng/mL
Hydroxyphenyllactic acid	HMDB0000755	Phenylpropanoids and polyketides	Phenylpropanoic acids		Phenylpropanoic acids	206.884	519.346	582.349	393.939	419.2	377.415	634.569	553.721	467.296	299.817	431.471	544.485	296.094	227.618	201.849	256.41	271.959	390.574	ng/mL
Methylglutaric acid	HMDB0000752	Lipids and lipid-like molecules	Fatty Acyls	Fatty acids and conjugates	Methyl-branched fatty acids	10.4172	10.7934	14.6088	14.8088	12.6511	12.9654	40.306	22.8657	23.5892	15.925	15.4612	23.9362	16.4362	10.7703	9.88909	11.3809	16.2702	50.8109	ng/mL
N-Acetyltyrosine	HMDB0000866	Organic acids and derivatives	Carboxylic acids and derivatives	Amino acids,peptides,and analogues	Tyrosine and derivatives	25.2982	94.7317	94.5769	74.8058	42.2603	28.8971	30.1025	71.9347	37.2913	78.1576	71.6899	69.3752	24.2923	23.8911	18.4346	16.5429	23.234	21.3005	ng/mL
Adipic acid	HMDB0000448	Lipids and lipid-like molecules	Fatty Acyls	Fatty acids and conjugates	Medium-chain fatty acids	8.88368	8.42938	10.58	11.393	9.6836	10.3798	32.153	6.94286	9.28571	12.7304	12.011	3.03451	13.2911	8.17431	7.76632	9.6243	11.853	68.6505	ng/mL
Phenylethylamine	HMDB0012275	Benzenoids	Benzene and substituted derivatives	Phenethylamines	Phenethylamines	0.236852	0.532054	0.117129	0.141158	0.242241	0.623268	1.09497	0.531769	0.291146	0.500053	0.170523	0.18572	0.521893	0.155736	0.12575	0.32394	0.390615	0.0290308	ng/mL
N-Acetylmethionine	HMDB0011745	Organic acids and derivatives	Carboxylic acids and derivatives	Amino acids,peptides,and analogues	Methionine and derivatives	548.919	480.679	594.241	672.627	286.01	436.295	260.742	204.838	214.775	131.609	149.066	213.654	372.622	537.65	345.436	333.157	173.885	300.246	ng/mL
2-Pyrocatechuic acid	HMDB0000397	Benzenoids	Benzene and substituted derivatives	Benzoic acids and derivatives	Salicylic acids	188.877	291.359	288.394	301.538	198.244	318.31	1011.45	197.165	190.17	202.544	202.935	204.229	253.995	195.075	200.471	189.426	197.434	250.187	ng/mL
5-Hydroxyindole-3-acetic acid	HMDB0000763	Organoheterocyclic compounds	Indoles and derivatives	Indolyl carboxylic acids and derivatives	Indole-3-acetic acid derivatives	7866.58	8993.66	14195.3	13563	5374.03	10501	16407.6	7199.92	7404.71	4476.82	4818.11	5817.21	5886.36	6997.83	5437.46	4177.49	4832.79	4810.83	ng/mL
4-Hydroxybenzoic acid	HMDB0000500	Benzenoids	Benzene and substituted derivatives	Benzoic acids and derivatives	Hydroxybenzoic acid derivatives	18.2285	57.597	49.4588	40.416	12.1546	31.5823	7.72872	25.4255	45.5987	20.8799	24.7719	32.8521	22.9574	11.571	9.40207	3.966	9.74808	20.0443	ng/mL
Phenol	HMDB0000228	Benzenoids	Phenols	1-hydroxy-4-unsubstituted benzenoids	1-hydroxy-4-unsubstituted benzenoids	353.516	624.616	605.463	511.882	278.91	528.589	936.148	363.582	539.843	279.715	318.988	391.98	357.29	290.522	287.701	195.336	219.894	375.243	ng/mL
Phthalic acid	HMDB0002107	Benzenoids	Benzene and substituted derivatives	Benzoic acids and derivatives	Benzoic acids	150.713	201.749	143.529	168.753	111.11	103.054	146.45	118.326	130.175	106.637	138.875	157.709	141.624	146.283	114.821	112.73	107.478	151.242	ng/mL
Theophylline	HMDB0001889	Organoheterocyclic compounds	Imidazopyrimidines	Purines and purine derivatives	Xanthines	0.0929978	0.1273	0.126182	0.202744	0.0625737	0.5956	0.152671	0.0458326	0.0615757	0.0872348	0.066994	0.0904056	0.158471	0.0447708	0.0671537	0.0817534	0.124624	0.127468	ng/mL
Indole-3-carboxylic acid	HMDB0003320	Organoheterocyclic compounds	Indoles and derivatives	Indolecarboxylic acids and derivatives	Indolecarboxylic acids and derivatives	17.7784	14.5065	11.542	18.0966	5.67266	6.42044	15.8283	12.4023	15.7606	15.5316	16.6957	13.6635	8.47747	11.1798	8.87072	3.94785	4.17314	7.29935	ng/mL
N-Acetylserotonin	HMDB0001238	Organoheterocyclic compounds	Indoles and derivatives	Hydroxyindoles	Hydroxyindoles	24.7353	27.3863	28.0341	28.4764	17.9181	22.2242	24.3389	29.6691	27.6019	20.5171	28.6987	29.8182	18.2028	21.7047	17.7682	11.9687	14.6138	12.8278	ng/mL
Hippuric acid	HMDB0000714	Benzenoids	Benzene and substituted derivatives	Benzoic acids and derivatives	Hippuric acids	210.521	1181.19	562.37	235.46	37.3208	248.612	868.787	974.63	451.242	1240.89	1090.65	532.283	82.0272	348.514	92.1389	30.0845	26.8497	54.2116	ng/mL
Phenylpyruvic acid	HMDB0000205	Benzenoids	Benzene and substituted derivatives	Phenylpyruvic acid derivatives	Phenylpyruvic acid derivatives	1213.42	628.946	1466.56	1081.01	378.381	587.53	2063.03	759.238	1198.53	493.016	814.092	925.848	398.27	810.579	327.797	546.168	295.402	398.155	ng/mL
4-Hydroxyphenylpyruvic acid	HMDB0000707	Benzenoids	Benzene and substituted derivatives	Phenylpyruvic acid derivatives	Phenylpyruvic acid derivatives	57.6864	67.1356	78.0716	67.6533	62.4701	156.424	211.989	80.8512	7.19162	62.3378	52.6416	46.5347	88.5722	57.0593	100.138	112.426	107.837	81.862	ng/mL
Phenylacetylglycine	HMDB0000821	Organic acids and derivatives	Carboxylic acids and derivatives	Amino acids,peptides,and analogues	N-acyl-alpha amino acids	247.326	129.957	483.71	552.164	186.499	917.364	260.667	573.367	317.635	542.873	444.425	406.362	308.953	111.53	326.36	333.252	25.0951	162.62	ng/mL
Vanillic acid	HMDB0000484	Benzenoids	Benzene and substituted derivatives	Benzoic acids and derivatives	M-methoxybenzoic acids and derivatives	24.9341	24.9067	51.7334	35.9448	10.8303	27.9347	17.4219	6.9295	13.1404	6.88893	6.92578	6.07429	13.4384	12.0808	16.3254	4.79456	9.6974	10.8291	ng/mL
5'-Methylthioadenosine	HMDB0001173	Nucleosides,nucleotides,and analogues	5'-deoxyribonucleosides	5'-deoxy-5'-thionucleosides	5'-deoxy-5'-thionucleosides	0.611741	1.36341	1.50906	0.816983	0.853005	3.56781	0.889724	0.17923	0.486119	0.855467	0.19872	0.298353	1.76181	2.99006	1.75969	1.39896	1.42185	0.938252	ng/mL
Caffeine	HMDB0001847	Organoheterocyclic compounds	Imidazopyrimidines	Purines and purine derivatives	Xanthines	0.240635	0.289076	0.247838	0.269591	0.168758	0.368046	0.480762	0.111269	0.215666	0.251627	0.284795	0.553769	0.195571	0.190355	0.289998	0.202288	0.153091	0.271042	ng/mL
4-Hydroxybenzaldehyde	HMDB0011718	Organic oxygen compounds	Organooxygen compounds	Carbonyl compounds	Hydroxybenzaldehydes	1.12589	6.05334	10.4631	9.55479	0.9224	16.3395	16.229	3.80255	0.856367	3.83764	3.02134	0.931094	3.84379	8.14662	3.82952	0.583313	3.47352	4.01067	ng/mL
3-Methyladipic acid	HMDB0000555	Lipids and lipid-like molecules	Fatty Acyls	Fatty acids and conjugates	Medium-chain fatty acids	8.00339	15.4231	18.0173	11.7918	7.27653	10.1529	36.1085	4.93265	12.7153	13.7149	10.054	14.4452	11.465	7.1948	7.5021	6.71649	7.26307	14.8694	ng/mL
3-Hydroxyphenylacetic acid	HMDB0000440	Benzenoids	Phenols	1-hydroxy-4-unsubstituted benzenoids	1-hydroxy-4-unsubstituted benzenoids	7.31327	7.58753	10.9994	7.51983	0.203825	4.13626	11.1218	22.0832	5.10324	16.6735	15.2161	8.52621	1.39136	1.17099	0.982381	3.72713	3.8595	4.15072	ng/mL
Vitamin B7	HMDB0000030	Organoheterocyclic compounds	Biotin and derivatives		Biotin and derivatives	1.24801	0.602723	0.629877	0.800167	1.06139	0.674296	7.32602	1.0426	3.61102	0.387698	2.10306	3.31665	2.0974	1.0674	0.950384	1.37515	0.56074	3.103	ng/mL
Ortho-Hydroxyphenylacetic acid	HMDB0000669	Benzenoids	Benzene and substituted derivatives	Phenylacetic acids	2(hydroxyphenyl)acetic acids	10.077	12.3307	15.2108	11.2672	3.75031	10.7595	7.24424	24.6821	8.67945	17.9325	18.4717	11.3896	6.60285	4.51002	4.77739	3.89154	2.59062	8.03063	ng/mL
Pentadecanoic acid	HMDB0000826	Lipids and lipid-like molecules	Fatty Acyls	Fatty acids and conjugates	Long-chain fatty acids	1056.01	1507.48	1172.24	1378.63	1879.37	1697.95	1807	1631.59	1539.86	1979.33	1396.84	1646.13	1391.2	1040.95	1183.39	1567.7	1285.71	1958.54	ng/mL
Indole-3-lactic acid	HMDB0000671	Organoheterocyclic compounds	Indoles and derivatives	Indolyl carboxylic acids and derivatives	Indolyl carboxylic acids and derivatives	419.567	811.297	566.885	539.217	464.916	501.977	688.539	527.235	663.81	462.569	519.549	667.14	323.802	358.242	223.443	431.097	322.413	393.707	ng/mL
Salicylamide	HMDB0015687	Benzenoids	Phenols	1-hydroxy-4-unsubstituted benzenoids	1-hydroxy-4-unsubstituted benzenoids	1.6343	2.19038	2.84179	3.49049	1.52478	4.17904	4.04125	1.12464	1.42105	1.17577	1.09159	1.33346	3.58906	2.57269	3.32366	1.49479	2.11298	1.77742	ng/mL
3-(4-Hydroxyphenyl)propionic acid	HMDB0002199	Phenylpropanoids and polyketides	Phenylpropanoic acids		Phenylpropanoic acids	371.495	2401.26	708.426	422.16	277.173	407.702	8179.45	11505.6	6391.68	7910.23	10034.3	9632.44	827.498	1512.85	585.603	163.748	22.8813	242.687	ng/mL
Benzoic acid	HMDB0001870	Benzenoids	Benzene and substituted derivatives	Benzoic acids and derivatives	Benzoic acids	138.953	199.035	192.67	198.073	126.727	193.834	365.33	9.32739	42.2603	145.695	143.618	142.591	165.099	145.303	8.60706	140.963	141.979	157.681	ng/mL
4-Hydroxycinnamic acid	HMDB0002035	Phenylpropanoids and polyketides	Cinnamic acids and derivatives	Hydroxycinnamic acids and derivatives	Hydroxycinnamic acids	177.634	166.562	322.09	155.203	28.8097	102.217	245.552	205.514	166.574	167.999	200.557	122.687	41.1914	81.6439	32.2779	18.3514	15.5613	22.8239	ng/mL
Phenyllactic acid	HMDB0000779	Phenylpropanoids and polyketides	Phenylpropanoic acids		Phenylpropanoic acids	80.9303	106.016	119.67	112.054	91.6017	124.57	218.422	90.8942	75.7022	65.4184	73.3917	76.9545	81.7255	71.3913	65.5953	70.0361	65.0288	98.8484	ng/mL
2-Hydroxycaproic acid	HMDB0001624	Lipids and lipid-like molecules	Fatty Acyls	Fatty acids and conjugates	Medium-chain fatty acids	105.653	29.618	33.1429	62.123	158.14	68.9505	81.7071	65.2863	54.6308	35.1782	43.3335	53.9661	115.293	63.7127	109.805	138.294	112.521	174.399	ng/mL
5,6-Dimethylbenzimidazole	HMDB0003701	Organoheterocyclic compounds	Benzimidazoles		Benzimidazoles	0.13715	0.196733	0.211465	0.232033	0.14581	0.256993	0.727777	0.142789	0.141773	0.128794	0.145092	0.147989	0.166759	0.139643	0.141662	0.143724	0.148319	0.17894	ng/mL
N-acetyltryptophan	HMDB0013713	Organic acids and derivatives	Carboxylic acids and derivatives	Amino acids,peptides,and analogues	N-acyl-L-alpha-amino acids	145.144	215.835	175.563	254.418	111.773	169.352	299.118	194.96	179.871	162.928	233.268	175.048	87.2795	192.468	113.39	125.028	105.419	71.3084	ng/mL
N-Acetylleucine	HMDB0011756	Organic acids and derivatives	Carboxylic acids and derivatives	Amino acids,peptides,and analogues	Leucine and derivatives	92.5669	83.4109	108.509	92.3294	23.573	35.9993	55.6285	40.3344	31.9947	49.076	57.3402	38.1862	89.2073	56.3004	28.6498	59.2574	34.481	128.258	ng/mL
N-Acetylphenylalanine	HMDB0000512	Organic acids and derivatives	Carboxylic acids and derivatives	Amino acids,peptides,and analogues	Phenylalanine and derivatives	107.7	97.0575	133.537	133.589	54.2648	85.0237	92.2732	66.6605	42.1566	70.6077	63.5897	47.8791	70.3878	65.7333	50.8644	54.1723	41.6126	51.0107	ng/mL
Indole-3-carboxaldehyde	HMDB0029737	Organoheterocyclic compounds	Indoles and derivatives	Indoles	Indoles	112.704	78.1016	174.581	142.459	4.13368	40.831	120.469	80.5927	126.445	44.6718	63.2981	79.151	0.690584	132.412	19.7081	56.5172	3.9302	0.253371	ng/mL
trans-Ferulic acid	HMDB0000954	Phenylpropanoids and polyketides	Cinnamic acids and derivatives	Hydroxycinnamic acids and derivatives	Hydroxycinnamic acids	112.706	68.8716	139.627	67.8911	15.2627	20.2792	65.7341	19.2649	34.1344	22.0556	57.5946	9.62146	10.6259	19.2037	19.8061	8.04373	9.40053	10.2324	ng/mL
Suberic acid	HMDB0000893	Lipids and lipid-like molecules	Fatty Acyls	Fatty acids and conjugates	Medium-chain fatty acids	1.41811	1.94882	1.83976	1.90951	1.26095	1.3495	3.53587	1.66797	1.46146	1.44074	1.21648	1.50087	1.51885	1.20984	1.15512	1.05127	1.11448	2.01734	ng/mL
Melatonine	HMDB0001389	Organoheterocyclic compounds	Indoles and derivatives	Indoles	3-alkylindoles	0.0675701	0.10384	0.131967	0.325681	0.0844284	2.32149	1.50223	0.0926306	0.0789973	0.0758218	0.0726672	0.0632737	0.202455	0.0697523	0.0688926	0.0864346	0.0700665	0.172468	ng/mL
Indoleacetic acid	HMDB0000197	Organoheterocyclic compounds	Indoles and derivatives	Indolyl carboxylic acids and derivatives	Indole-3-acetic acid derivatives	582.788	906.635	954.538	751.376	242.021	403.879	815.545	831.451	817.803	862.164	1031.91	700.186	180.593	511.378	287.278	333.97	255.664	218.642	ng/mL
p-Cresyl sulfate	HMDB0011635	Organic acids and derivatives	Organic sulfuric acids and derivatives	Arylsulfates	Phenylsulfates	4.89531	6.14299	6.18663	6.57297	3.36126	4.19429	12.5629	4.80713	4.24964	4.21151	3.39759	4.08597	4.63505	3.80833	3.52154	3.19171	3.24517	4.6249	ng/mL
Azelaic acid	HMDB0000784	Lipids and lipid-like molecules	Fatty Acyls	Fatty acids and conjugates	Medium-chain fatty acids	9.49074	12.0829	11.6076	12.3607	6.38328	8.16634	24.4966	9.04374	7.91092	7.96084	6.762	7.77629	8.5456	7.4231	6.62859	6.01017	6.0058	8.4865	ng/mL
Indoleacrylic acid	HMDB0000734	Organoheterocyclic compounds	Indoles and derivatives	Indoles	Indoles	36.9875	91.1785	63.5051	20.7773	2.25271	3.40396	21.8962	59.9965	52.2819	139.335	100.216	71.6443	2.61153	4.1408	4.069	2.4037	0.803086	1.88625	ng/mL
3-Indolepropionic acid	HMDB0002302	Organoheterocyclic compounds	Indoles and derivatives	Indolyl carboxylic acids and derivatives	Indolyl carboxylic acids and derivatives	326.179	1820.28	449.544	385.455	54.6304	227.93	3861.21	4732.8	2589.55	6035.04	3753.42	4610.63	106.092	36.7701	199.874	95.0884	65.174	24.3882	ng/mL
Lumichrome	HMDB0254199	Organoheterocyclic compounds	Pteridines and derivatives	Alloxazines and isoalloxazines	Flavins	123.762	145.178	140.828	193.128	130.823	195.06	115.366	85.0421	69.2286	89.274	85.351	88.8534	159.159	161.318	142.191	143.864	105.738	119.412	ng/mL
Indole-3-methyl acetate	HMDB0029738	Organoheterocyclic compounds	Indoles and derivatives	Indolyl carboxylic acids and derivatives	Indole-3-acetic acid derivatives	287.649	480.6	277.394	145.624	18.5647	181.136	1365.58	1241.32	888.448	1559.7	1126.4	1085.93	39.411	271.111	72.4187	143.602	26.5595	8.72101	ng/mL
Sebacic acid	HMDB0000792	Lipids and lipid-like molecules	Fatty Acyls	Fatty acids and conjugates	Medium-chain fatty acids	5.39165	8.37482	6.71092	7.48057	4.5798	4.91485	20.6811	8.98136	7.70746	7.24487	6.62703	9.11316	6.79659	5.22861	4.22421	3.89172	4.40633	7.53537	ng/mL
Cortisol	HMDB0000063	Lipids and lipid-like molecules	Steroids and steroid derivatives	Hydroxysteroids	21-hydroxysteroids	4.32542	3.45458	3.53487	3.66628	3.48625	5.01482	7.56428	3.25895	5.25488	3.42901	2.93493	4.41111	3.82345	3.974	4.09833	4.59542	3.48231	2.89334	ng/mL
Tauro-α-muricholic acid (α-TMCA)	HMDB0258742	Lipids and lipid-like molecules	Steroids and steroid derivatives	Bile acids, alcohols and derivatives	Taurinated bile acids and derivatives	65.4851	31.0297	92.2568	31.5501	491.718	47.4218	72.74	40.9863	44.8638	40.9866	20.1781	161.93	30.3222	25.116	10.5299	34.3152	20.0199	18.0998	ng/mL
Tauro-ω-muricholic acid (ω-TMCA)						61.7272	29.8349	86.7226	29.7768	470.31	44.34	69.5769	38.7092	43.3544	38.1248	19.4644	155.174	27.9061	23.7881	10.0531	31.8651	18.9795	17.1543	ng/mL
Tauro-β-muricholic acid (β-TMCA)	HMDB0000932	Lipids and lipid-like molecules	Steroids and steroid derivatives	Bile acids, alcohols and derivatives	Taurinated bile acids and derivatives	65.5488	28.8834	87.3619	31.3972	470.358	46.0468	71.4028	38.8386	44.6813	39.2304	20.3787	166.071	28.8903	24.3893	10.2821	32.1257	19.1693	18.2254	ng/mL
Corticosterone	HMDB0001547	Lipids and lipid-like molecules	Steroids and steroid derivatives	Hydroxysteroids	21-hydroxysteroids	247.243	702.317	588.623	453.333	487.879	904.184	979.053	900.396	1037.48	222.193	605.452	846.68	751.673	451.509	610.243	554.301	718.755	592.146	ng/mL
Cortexolone	HMDB0000015	Lipids and lipid-like molecules	Steroids and steroid derivatives	Hydroxysteroids	21-hydroxysteroids	66.1806	185.768	161.593	122.981	130.697	250.84	273.043	243.955	286.001	59.4172	160.782	230.032	202.323	121.115	165.999	152.663	201.46	157.595	ng/mL
Taurohyodeoxycholic acid						28.3301	28.6006	43.8373	17.8946	97.6146	30.3759	54.1894	15.5352	29.7931	34.5045	12.4003	50.1034	15.8707	21.2323	7.27609	13.9033	11.1001	14.7758	ng/mL
Thyroxine	HMDB0000248	Organic acids and derivatives	Carboxylic acids and derivatives	Amino acids,peptides,and analogues	Phenylalanine and derivatives	27.2273	65.133	85.2218	74.2717	53.6053	38.5116	150.807	71.4151	95.8439	111.033	87.5829	84.7436	48.7526	49.1003	45.728	34.6594	38.8059	31.3467	ng/mL
Sabinic acid	HMDB0002059	Organic acids and derivatives	Hydroxy acids and derivatives	Medium-chain hydroxy acids and derivatives	Medium-chain hydroxy acids and derivatives	7.90707	14.9491	11.7523	10.3912	7.44349	10.6038	32.0472	11.0317	12.1884	11.0458	10.2594	13.0081	11.0806	15.71	11.3492	9.62005	8.87542	9.69339	ng/mL
Beta-Muricholic acid (β-MCA)	HMDB0000415	Lipids and lipid-like molecules	Steroids and steroid derivatives	Bile acids, alcohols and derivatives	Trihydroxy bile acids,alcohols and derivatives	454.763	315.871	411.967	580.332	2064.71	849.731	10548	3076.32	2849.61	9511.76	1805.71	7631.04	636.868	609.752	540.229	473.788	559.909	772.694	ng/mL
Glycocholic acid (GCA)	HMDB0000138	Lipids and lipid-like molecules	Steroids and steroid derivatives	Bile acids, alcohols and derivatives	Glycinated bile acids and derivatives	10.8064	5.79472	3.98875	5.10601	31.4726	5.76046	16.9361	4.44247	4.79541	3.42229	3.07957	21.657	4.25668	0.737038	2.1683	5.06276	4.89214	3.50364	ng/mL
Murideoxycholic acid	HMDB0000811	Lipids and lipid-like molecules	Steroids and steroid derivatives	Bile acids, alcohols and derivatives	Dihydroxy bile acids,alcohols and derivatives	1542.67	2303.47	2177.09	2353.21	1709.85	2746.01	9890	2078.48	1897.28	5060.65	1771	4234.33	2026.58	1674.11	1561.22	1708.73	1803.81	2058.6	ng/mL
Taurochenodeoxycholic acid (TCDCA)	HMDB0000951	Lipids and lipid-like molecules	Steroids and steroid derivatives	Bile acids, alcohols and derivatives	Taurinated bile acids and derivatives	47.0771	23.3547	71.5567	32.5216	306.952	65.3228	299.965	56.9085	139.919	92.523	21.2641	169.9	22.1866	27.0072	18.3579	32.5827	25.963	14.6748	ng/mL
Biliverdin	HMDB0001008	Organoheterocyclic compounds	Tetrapyrroles and derivatives	Bilirubins	Bilirubins	42482	66520.6	92950	118955	62231.6	89952.4	816382	212957	137610	137605	127862	204670	102205	85757.7	80708.9	53463.3	18691.7	45649.5	ng/mL
Chenodeoxycholic acid (CDCA)	HMDB0000518	Lipids and lipid-like molecules	Steroids and steroid derivatives	Bile acids, alcohols and derivatives	Dihydroxy bile acids,alcohols and derivatives	43.6998	2.808	173.456	30.1101	62.1156	83.1727	4740.49	1330.83	976.17	3182.17	552.663	2288.08	20.3437	33.9993	32.9881	38.7602	38.9401	2.46356	ng/mL
Taurodeoxycholic acid (TDCA)	HMDB0000896	Lipids and lipid-like molecules	Steroids and steroid derivatives	Bile acids, alcohols and derivatives	Taurinated bile acids and derivatives	47.5889	22.6311	67.8085	36.4912	297.059	63.2445	315.665	54.3299	133.526	105.064	19.7736	180.564	20.6225	27.9478	17.3712	32.5298	24.4253	15.0617	ng/mL
Dodecanoylcarnitine	HMDB0002250	Lipids and lipid-like molecules	Fatty Acyls	Fatty acid esters	Acyl carnitines	20.0807	18.7304	13.9526	17.5001	21.7623	21.7115	41.6144	19.9797	32.9139	19.0415	21.3329	27.9471	33.1063	32.2065	21.6661	20.938	29.3893	30.3515	ng/mL
Cholic acid (CA)	HMDB0000619	Lipids and lipid-like molecules	Steroids and steroid derivatives	Bile acids, alcohols and derivatives	Trihydroxy bile acids,alcohols and derivatives	275.475	85.5543	79.6935	207.356	1691.77	241.673	1988.88	555.443	341.124	831.761	202.323	1994.4	86.5881	228.799	74.3614	299.852	427.591	30.4056	ng/mL
Taurolithocholic acid (TLCA)	HMDB0000722	Lipids and lipid-like molecules	Steroids and steroid derivatives	Bile acids, alcohols and derivatives	Taurinated bile acids and derivatives	0.067736	0.0861684	0.107913	0.0894939	0.113054	0.0939426	0.49972	0.175554	0.200352	0.184891	0.0886771	0.249711	0.0773634	0.0589967	0.0715892	0.0613982	0.0662139	0.0767719	ng/mL
Nordeoxycholic acid (NorDCA)	HMDB0304947	Lipids and lipid-like molecules	Steroids and steroid derivatives	Bile acids, alcohols and derivatives	Dihydroxy bile acids,alcohols and derivatives	107.039	127.716	112.346	168.274	26.8009	198.872	182.64	31.6158	52.5717	249.503	129.707	314.887	141.092	93.062	112.816	228.577	40.4368	115.208	ng/mL
Deoxycholic acid (DCA)	HMDB0000626	Lipids and lipid-like molecules	Steroids and steroid derivatives	Bile acids, alcohols and derivatives	Dihydroxy bile acids,alcohols and derivatives	11.283	14.553	15.8717	15.6737	4.38827	25.0184	1125.95	471.617	428.845	1026.68	213.463	777.832	6.88403	11.6943	9.01611	7.13319	11.259	7.27612	ng/mL
Ricinoleic acid	HMDB0034297	Lipids and lipid-like molecules	Fatty Acyls	Fatty acids and conjugates	Long-chain fatty acids	7.41947	11.353	11.0451	14.8098	11.6609	8.62972	6.09261	6.72152	4.62883	10.4516	5.03975	3.95784	4.71713	2.81376	3.00239	4.16199	4.94496	2.98579	ng/mL
1-Oleylglycerol	HMDB0011567	Lipids and lipid-like molecules	Glycerolipids	Monoradylglycerols	1-monoacylglycerols	1391.23	2674.35	436.667	2894.09	21938.7	3501.22	2799.06	801.193	691.27	2637.29	1947.97	2009.77	6847.52	1329.12	9577.24	10135.2	7529.1	24555	ng/mL
Isodeoxycholic acid (IsoDCA)	HMDB0002536	Lipids and lipid-like molecules	Steroids and steroid derivatives	Bile acids, alcohols and derivatives	Dihydroxy bile acids,alcohols and derivatives	7.84203	12.5841	19.5271	14.29	11.3341	21.3165	1274.81	554.906	533.082	1202.02	240.738	930.788	10.0813	10.5668	8.19208	8.18801	9.39623	11.4566	ng/mL
12-hydroxystearic acid	HMDB0061706	Lipids and lipid-like molecules	Fatty Acyls	Fatty acids and conjugates	Long-chain fatty acids	7.72171	11.1336	8.24132	10.3483	18.2157	9.85675	26.8101	15.6824	12.872	34.5086	12.6087	22.1143	12.1919	14.7325	6.8764	13.4327	9.87917	26.6072	ng/mL
Myristoleic acid	HMDB0002000	Lipids and lipid-like molecules	Fatty Acyls	Fatty acids and conjugates	Long-chain fatty acids	1141.15	1402.19	1097.28	158.819	2395.51	1646.67	3367.4	2639.92	3507.78	6446.3	2627.26	2473.08	7178.9	1520.08	1072.47	1752.4	4278.08	11135	ng/mL
Sphinganine	HMDB0000269	Organic nitrogen compounds	Organonitrogen compounds	Amines	1,2-aminoalcohols	0.412456	0.473806	0.286286	0.0872396	0.370443	0.442156	0.985075	1.12486	0.192076	0.333576	0.21205	0.129297	0.0765012	0.0794179	0.291357	0.421603	0.369237	0.114806	ng/mL
Glycerol-myristate	HMDB0011561	Lipids and lipid-like molecules	Glycerolipids	Monoradylglycerols	1-monoacylglycerols	9.3689	15.0789	10.7316	12.6222	9.6386	17.8472	39.39	11.0537	10.7971	7.31369	9.01301	9.7314	18.7508	10.9401	11.2505	8.26227	8.99331	25.9712	ng/mL
Myristelaidic acid	HMDB0062248	Lipids and lipid-like molecules	Fatty Acyls	Fatty acids and conjugates	Long-chain fatty acids	34620.2	23110.4	20382.4	27917.1	49917.8	29008.9	173285	58257.5	70253.3	119838	60065.7	57952.4	113400	41751	26350	46072.8	79472.1	174639	ng/mL
Palmitoylcarnitine	HMDB0000222	Lipids and lipid-like molecules	Fatty Acyls	Fatty acid esters	Acyl carnitines	402.59	510.543	325.091	507.119	328.543	361.816	436.43	376.84	383.384	211.062	344.954	423.751	346.122	842.036	402.941	362.182	351.383	358.247	ng/mL
Linoleoyl ethanolamide	HMDB0012252	Organic nitrogen compounds	Organonitrogen compounds	Amines	N-acylethanolamines	5.25464	19.5398	2.49472	9.61113	18.6501	4.39963	8.45402	17.6233	16.172	18.9211	17.277	16.7299	17.609	9.56053	13.6048	7.61204	11.3405	17.0231	ng/mL
Anandamide	HMDB0004080	Organic nitrogen compounds	Organonitrogen compounds	Amines	N-acylethanolamines	13.1444	46.0881	15.4988	20.532	29.1891	21.2215	58.5887	51.0239	49.3832	63.5498	52.5615	72.8907	15.6168	11.3976	15.2387	1.54383	4.451	16.176	ng/mL
5Z,8Z,11Z,14Z,17Z-Eicosapentaenoic acid	HMDB0001999	Lipids and lipid-like molecules	Fatty Acyls	Fatty acids and conjugates	Long-chain fatty acids	6372.57	3754.72	5002.79	9539.57	36001.2	10647.6	13667.4	11240.6	10075	12099.7	13721.9	10057.7	12442.3	6575.8	8153.02	10016.3	15958.6	9681.73	ng/mL
Myristic acid	HMDB0000806	Lipids and lipid-like molecules	Fatty Acyls	Fatty acids and conjugates	Long-chain fatty acids	239.579	316.233	224.744	338.55	999.343	570.297	916.975	628.688	542.069	516.984	641.808	619.363	982.74	334.53	358.145	551.389	722.908	552.059	ng/mL
Gamma-Linolenic acid	HMDB0003073	Lipids and lipid-like molecules	Fatty Acyls	Lineolic acids and derivatives	Lineolic acids and derivatives	908.397	1724.51	1384.51	2648.71	9207.79	4249.37	796.907	2360.36	2903.88	4511.25	3220.32	2864.51	7889.57	909.629	4935.91	3929.96	9001.64	15215.6	ng/mL
Alpha-Linolenic acid	HMDB0001388	Lipids and lipid-like molecules	Fatty Acyls	Lineolic acids and derivatives	Lineolic acids and derivatives	1739.42	2890.58	2607.85	3896.47	9415.92	5364.05	3135.16	3083.13	3597.15	5148.01	3965.75	3604.28	8312.42	1814.96	5517.86	4562.29	9278.85	14996	ng/mL
Palmitoylethanolamide	HMDB0002100	Organic acids and derivatives	Carboximidic acids and derivatives	Carboximidic acids	Carboximidic acids	119.98	349.797	207.29	224.41	311.304	466.169	1429.05	589.255	260.584	397.085	324.74	298.677	322.843	169.514	328.27	266.074	327.959	235.724	ng/mL
Palmitoleic acid	HMDB0003229	Lipids and lipid-like molecules	Fatty Acyls	Fatty acids and conjugates	Long-chain fatty acids	16727.7	24823.8	16297.7	21183	108021	53162.1	115543	125657	85960.5	154800	101276	101669	120272	24695.3	50298.3	63890.5	108635	202947	ng/mL
Palmitelaidic acid	HMDB0012328	Lipids and lipid-like molecules	Fatty Acyls	Fatty acids and conjugates	Long-chain fatty acids	8276.37	12120.1	6886.49	9991.41	41535.1	23884.8	40194.2	35125	31188.3	35607	33464.1	34056.1	40894.4	12351.5	21944	26475.1	37795.5	50690.3	ng/mL
Oleoylethanolamide	HMDB0002088	Organic nitrogen compounds	Organonitrogen compounds	Amines	N-acylethanolamines	1.17033	1.19348	0.852669	1.5111	2.28807	1.69389	1.93723	1.46937	1.2301	1.34673	1.25895	1.25938	1.82228	1.35695	1.41097	1.50461	0.983244	1.34093	ng/mL
4Z,7Z,10Z,13Z,16Z,19Z-Docosahexaenoic acid (DHA)	HMDB0002183	Lipids and lipid-like molecules	Fatty Acyls	Fatty acids and conjugates	Very long-chain fatty acids	28933	31786.9	25205.1	36118.3	47121.1	39909.7	46058	27426.4	29627.3	25114.6	29588.2	29385	36936.8	30806.5	27813.3	32513.3	33083.7	36499.2	ng/mL
Arachidonic acid	HMDB0001043	Lipids and lipid-like molecules	Fatty Acyls	Fatty acids and conjugates	Long-chain fatty acids	32465.5	37387.1	33336.9	40044.8	56745.5	48613.5	73408.6	47504.7	56689.7	44093	51990	50702.3	43487.2	34190.8	27760.8	33552.3	33741.2	38894.7	ng/mL
Linoelaidic acid	HMDB0006270	Lipids and lipid-like molecules	Fatty Acyls	Lineolic acids and derivatives	Lineolic acids and derivatives	60695.7	79325.1	60593.2	83523	108331	92934.4	93006.4	60308.3	62913.5	62804.7	66942.5	69546.4	87234.2	62430.3	64741.1	75746.5	83048	99571.3	ng/mL
Linoleic acid	HMDB0000673	Lipids and lipid-like molecules	Fatty Acyls	Lineolic acids and derivatives	Lineolic acids and derivatives	61320.8	80302.9	61035.9	84466.3	109020	93573.4	94234	60618.9	63356.5	63381.9	67421.2	69990	87433.6	62546.2	65011.1	75983.4	83977.6	99473.9	ng/mL
Conjugated linoleic acids (CLA)	HMDB0005048	Lipids and lipid-like molecules	Fatty Acyls	Lineolic acids and derivatives	Lineolic acids and derivatives	25967.8	32770.1	25530.5	33930.5	39485.8	35496.3	42476.7	24434.6	26135.5	24017.9	26972.4	28573.4	33487.5	25973.4	25058.5	28897.3	32403.2	35994.9	ng/mL
10E-Heptadecenoic acid	HMDB0304753	Lipids and lipid-like molecules	Glycerophospholipids	Glycerophosphocholines	Phosphatidylcholines	1066.63	1473.87	878.113	1665.02	7273.06	3297.25	1597.57	4287.51	3022.48	9052.27	4174.63	3335.73	5500.59	1164.95	2635.42	3602.43	4791.67	8375.68	ng/mL
10Z-Heptadecenoic acid	HMDB0060038	Lipids and lipid-like molecules	Fatty Acyls	Fatty acids and conjugates	Long-chain fatty acids	521.037	794.27	451.793	928.703	3972.88	1801.73	899.287	2283.97	1734.65	4672.1	2266.21	1897.78	2962.85	654.862	1416.19	1988.08	2563.93	4619.01	ng/mL
4Z,7Z,10Z,13Z,16Z-Docosapentaenoic acid	HMDB0001976	Lipids and lipid-like molecules	Fatty Acyls	Fatty acids and conjugates	Very long-chain fatty acids	87789.9	113735	73529.3	139180	282923	143891	134325	134325	134325	134325	134325	134325	181430	104746	156485	178504	202605	206239	ng/mL
Dihomo-gamma-linolenic acid	HMDB0002925	Lipids and lipid-like molecules	Fatty Acyls	Fatty acids and conjugates	Long-chain fatty acids	1602.11	3374.68	1311.49	2740.25	5248.33	3796.48	3466.79	6068.16	4891.55	5961.58	5667.95	4373.1	2890.04	1905.55	2515.12	2681.54	3333.78	2931.1	ng/mL
11Z,14Z,17Z-Eicosatrienoic acid	HMDB0244373	Lipids and lipid-like molecules	Fatty Acyls	Fatty acids and conjugates	Long-chain fatty acids	1851.69	4091.52	1669.83	3133.95	6628.92	4873.86	4705.9	9384.97	6434.46	9624.65	7869.24	5660.38	3359.39	2187.71	3112.97	3261.83	4020.86	3543.5	ng/mL
Palmitic acid	HMDB0000220	Lipids and lipid-like molecules	Fatty Acyls	Fatty acids and conjugates	Long-chain fatty acids	50145.4	63413.5	43328.5	63017.7	87150.5	69584.5	55962	60480.5	59152	52317.4	58328.6	62796.1	73534.7	55615.2	52422.5	61863.4	67980.1	75191.5	ng/mL
7Z,10Z,13Z,16Z-Docosatetraenoic acid	HMDB0002226	Lipids and lipid-like molecules	Fatty Acyls	Fatty acids and conjugates	Very long-chain fatty acids	44246.1	67926.7	40648.7	61880.8	147080	132583	57412.7	72212.1	77136.3	78019.2	70796.4	65033.1	75474	54590.9	60713	91237.8	63267.7	70695.9	ng/mL
Oleic acid	HMDB0000207	Lipids and lipid-like molecules	Fatty Acyls	Fatty acids and conjugates	Long-chain fatty acids	9209.23	11976.8	8047.26	12693.8	18823.9	14592.9	10756	10917.6	10776.5	11465.1	11706.1	11826.2	15133	9701.42	10784	12562.3	13610.1	17042.6	ng/mL
Elaidic acid	HMDB0000573	Lipids and lipid-like molecules	Fatty Acyls	Fatty acids and conjugates	Long-chain fatty acids	12603.8	15872.7	11786.1	16302.6	19143.8	17154.6	18205.6	13067	13631.3	11949.2	13773.3	14489.8	16592.9	13473.4	12215.8	14150.2	16201.7	17011.6	ng/mL
Petroselinic acid	HMDB0002080	Lipids and lipid-like molecules	Fatty Acyls	Fatty acids and conjugates	Long-chain fatty acids	870.409	1105.26	908.349	782.12	1189.18	970.368	1312.31	860.637	977.074	654.832	1116.48	1192.39	1649.08	819.493	1362.15	812.909	1112.58	1721.86	ng/mL
Heptadecanoic acid	HMDB0002259	Lipids and lipid-like molecules	Fatty Acyls	Fatty acids and conjugates	Long-chain fatty acids	27553	43466.8	17623.9	33186.9	92620	47027.3	45477.5	92461.2	37703.9	67915.3	42363.7	41191.6	69656.9	22358.8	55681	58862.9	50467.5	55315.3	ng/mL
10Z-Nonadecaenoic acid	HMDB0013622	Lipids and lipid-like molecules	Fatty Acyls	Fatty acids and conjugates	Long-chain fatty acids	21885.5	20341.6	14458.5	25925.7	64205.4	44617.2	10616.8	43049.6	30350.3	59769.6	41761.2	28140	76064.5	16159.1	49275.7	64559.6	27905.9	62295.2	ng/mL
Stearic acid	HMDB0000827	Lipids and lipid-like molecules	Fatty Acyls	Fatty acids and conjugates	Long-chain fatty acids	6553.87	10593.5	2068.61	5334.23	13812.9	7059.02	1453.45	19353.6	9578.25	12672.1	11314.5	12255.6	11856.5	5625.81	9837.26	10766.8	9179.51	12670.4	ng/mL
11Z-Eicosenoic acid	HMDB0002231	Lipids and lipid-like molecules	Fatty Acyls	Fatty acids and conjugates	Long-chain fatty acids	16608.7	28162.4	8707.25	15910.1	122153	44367.1	8173.55	39330.8	20771.2	95585.8	22973.5	31480.5	47473.5	9225.26	47883.1	84646.1	80985.4	106833	ng/mL
Erucic acid	HMDB0002068	Lipids and lipid-like molecules	Fatty Acyls	Fatty acids and conjugates	Very long-chain fatty acids	649.645	491.798	443.238	469.218	608.188	420.975	750.543	790.854	495.404	514.657	467.484	365.644	826	542.307	450.649	701.512	665.736	794.885	ng/mL
p-Octopamine	HMDB0004825	Benzenoids	Phenols	1-hydroxy-2-unsubstituted benzenoids	1-hydroxy-2-unsubstituted benzenoids	17.6508	25.7587	33.542	25.4732	14.3066	21.6899	33.3142	13.6406	19.2619	15.07	8.79882	21.6935	11.6088	14.7909	9.41945	11.746	8.60772	11.9907	ng/mL
Indoxyl-β-D-glucuronide	HMDB0010319	Lipids and lipid-like molecules	Steroids and steroid derivatives	Steroidal glycosides	Steroid glucuronide conjugates	3475	4162.46	3407.07	4790.15	3413.94	4831.3	8368.52	5769.92	5777.74	23510.4	10106.1	13679.3	2783.39	4371.04	3380.11	3464.96	2560.84	2978.44	ng/mL
Malonic acid	HMDB0000691	Organic acids and derivatives	Carboxylic acids and derivatives	Dicarboxylic acids and derivatives	Dicarboxylic acids and derivatives	627.253	591.4	557.612	630.081	859.662	756.836	1428.88	2255.52	895.5	575.85	919.333	785.377	1201.33	1229.79	820.919	718.675	1295.87	2278.24	ng/mL
2,3-Diaminopropionic acid	HMDB0002006	Organic acids and derivatives	Carboxylic acids and derivatives	Amino acids,peptides,and analogues	L-alpha-amino acids	780.977	881.825	795.136	920.889	1032.41	1086.44	2249.26	2375.45	1150.12	1215.46	1083.87	981.984	1430.45	1348.32	978.121	874.28	1538.03	2348.64	ng/mL
Pyridoxal 5'-phosphate	HMDB0001491	Organoheterocyclic compounds	Pyridines and derivatives	Pyridine carboxaldehydes	Pyridoxals and derivatives	109.948	249.454	468.977	4759.88	211.247	276.415	5875.01	1157.77	2254.9	3157.3	2325.25	1774	527.553	343.287	200.839	347.811	277.476	2278.02	ng/mL
Arachidic acid	HMDB0002212	Lipids and lipid-like molecules	Fatty Acyls	Fatty acids and conjugates	Long-chain fatty acids	15883.9	17925.4	16503.2	17973.6	15232.1	20874	14773.2	13794.7	11426.7	12862.6	12208.4	12306.1	15240.5	14732.3	12622.5	12986	13086.6	15729	ng/mL

## Sheet: Table S4
Table S4. Differential metabolites between the DSS and NC groups
Metabolite Name	VIP_oplsda	PBS_mean	NC_mean	Foldchange	pvalue
2'-Deoxyadenosine 5'-triphosphate(dATP)	1.50278	47.9764	2.42496e-06	1.97844e+07	1.9453e-09
4-Pyridoxic acid	1.47796	7.06378	39.6976	0.17794	2.32509e-09
3-(4-Hydroxyphenyl)propionic acid	1.47013	559.212	8942.28	0.0625357	7.50754e-07
Indole-3-methyl acetate	1.45538	93.6371	1211.23	0.0773075	7.94109e-07
Anandamide	1.45518	10.7373	57.9997	0.185127	9.81701e-07
O-Phosphoethanolamine	1.48892	3891.95	846.486	4.59778	1.91822e-06
3-Indolepropionic acid	1.40804	87.8977	4263.77	0.020615	4.95549e-06
Indoleacetic acid	1.41179	297.921	843.176	0.353332	7.76341e-06
Hypotaurine	1.46385	4443.12	12046.2	0.368841	1.07114e-05
Vitamin B1	1.37861	27.9676	66.3344	0.421615	1.27845e-05
Mannitol	1.40105	662.628	2094.45	0.316373	1.36455e-05
3-Amino-4-hydroxybenzoate	1.48842	1712.96	2.02736e-06	8.44921e+08	1.48506e-05
4-Hydroxycinnamic acid	1.46705	35.3083	184.814	0.191048	2.02117e-05
Sorbitol	1.38686	1682.07	5111.77	0.329058	2.46469e-05
Phosphoserine	1.3936	49.7032	8.04819	6.1757	3.97786e-05
2,4-Dihydroxypteridine	1.40919	5965.91	2.60627e-06	2.28906e+09	4.04344e-05
Pyroglutamic acid	1.51903	134.815	327.133	0.412112	6.11952e-05
Xanthine	1.44061	369433	2.87625e-06	1.28442e+11	7.82596e-05
Purine	1.34108	5.02366	2.14743e-06	2.33939e+06	7.89981e-05
Pipecolic acid	1.49334	122.642	336.173	0.364817	0.000109393
Galactitol	1.38273	1094.21	3032.78	0.360794	0.000118354
Oxidized glutathione	1.38997	208137	48190.3	4.31905	0.000156825
Pterin	1.4064	20.4422	2.853e-06	7.16515e+06	0.000161963
Indole-3-carboxylic acid	1.37429	7.32472	14.9803	0.488955	0.000180982
Xanthosine	1.31903	20124.9	567.215	35.4802	0.000250171
Hippuric acid	1.30392	105.638	859.748	0.122871	0.000255194
Thymidine	1.32044	50795.6	20095.7	2.52768	0.000271098
Glycolic acid	1.26533	107447	166938	0.643631	0.000271475
6-Phosphogluconic acid	1.43271	33360.2	2.4801e-06	1.34511e+10	0.000271486
Deoxyuridine	1.25678	40782	18445.4	2.21096	0.000280056
Phosphorylcholine	1.31871	2486.84	551.136	4.51221	0.000283138
Glyceric acid	1.27469	1449.65	2749.56	0.527229	0.000362666
Uridine diphosphate glucose(UDP-glucose)	1.34212	387.564	2.91693e-06	1.32867e+08	0.000421908
Dihomo-gamma-linolenic acid	1.25115	2709.52	5071.52	0.534262	0.000452844
3,4-Dihydroxymandelic acid	1.30637	107.324	295.019	0.363786	0.000476987
Indole-3-lactic acid	1.38001	342.118	588.14	0.581694	0.00051695
N-Acetylserotonin	1.38615	16.181	26.774	0.604355	0.000552546
2-Aminooctanoic acid	1.44432	2.83682	14.0751	0.201549	0.000555757
Thyroxine	1.43013	41.3988	100.238	0.413006	0.000563972
Ornithine	1.32188	2348.94	3635.67	0.646082	0.000760269
11Z,14Z,17Z-Eicosatrienoic acid	1.23655	3247.71	7279.93	0.446118	0.000841362
Isodeoxycholic acid (IsoDCA)	1.30413	9.64684	789.39	0.0122206	0.000923484
D-Ribose 5-phosphate	1.39256	1.10277e+06	219161	5.03179	0.000959447
N6-Acetyllysine	0.837684	187.309	130.392	1.43651	0.00100551
Lumichrome	1.07133	138.614	88.8525	1.56004	0.0010118
1-Methylhistidine	1.16422	1527.55	781.304	1.95512	0.00105875
N-Acetyltyrosine	1.2496	21.2826	59.7585	0.356143	0.00107719
Deoxycholic acid (DCA)	1.3023	8.87713	674.064	0.0131696	0.00112549
3-Aminosalicylic acid	1.31597	36.1717	1.08067e-06	3.34717e+07	0.00115254
Guanosine monophosphate (GMP)	1.24761	45264.8	1613.49	28.054	0.00126156
2'-Deoxycytidine 5'-monophosphate(dCMP)	1.03372	6969.6	3453.86	2.01792	0.00139254
Trigonelline	1.25314	17.6202	46.6531	0.377686	0.00154524
Indoleacrylic acid	1.19923	2.6524	74.2283	0.035733	0.00158682
Glycerophosphocholine	1.27202	67478.2	118557	0.569161	0.00177388
D-Fructose	1.28549	21636.3	50051	0.432285	0.00181397
Flavin adenine dinucleotide(FAD)	1.22658	15653.1	6962.58	2.24818	0.00196975
Threonic acid	1.32703	13011.1	20668.1	0.629526	0.00201664
Pantothenic acid(VB5)	1.04156	49514	28481.3	1.73847	0.00202729
3-Hydroxyphenylacetic acid	1.22268	2.54701	13.1207	0.194122	0.00209419
Erythronic acid	1.31813	9312.37	14642.4	0.635985	0.0021469
Trimethylamine-N-oxide	1.35117	510.531	1465.67	0.348326	0.00226545
Dihydrobiopterin	1.31986	16644.4	6869.12	2.42307	0.00240446
Norepinephrine	1.31914	27078.5	14813.3	1.82798	0.00260447
Indoxyl sulfate	1.3866	580.436	4147.97	0.139933	0.0026447
Propionylglycine	1.24233	268.879	441.144	0.609504	0.00267185
5-Hydroxylysine	1.23416	91.0521	152.377	0.597545	0.00270784
Lactate	1.31062	297279	451144	0.658945	0.00273311
Arachidonic acid	1.42956	35271.2	54064.7	0.652388	0.00277602
5'-Methylthioadenosine	1.22531	1.71177	0.484602	3.53232	0.00283644
Hydroxyphenyllactic acid	1.36314	274.084	488.56	0.561004	0.00286327
2-Hydroxycaproic acid	1.18935	119.004	55.6837	2.13715	0.00305264
Uracil 5-carboxylate	1.29693	39.3243	82.3031	0.477799	0.00391513
Cytidine monophosphate(CMP)	1.3294	32.3266	3.17646	10.1769	0.00420144
Glucose 1-phosphate	1.31862	6371.7	3292.16	1.93541	0.00466145
Glucose 6-phosphate (G6P)	1.32498	18173.6	9214.88	1.9722	0.0047752
Spermidine	1.26039	5936.43	2427.7	2.44529	0.00484578
Uridine	1.25383	72346.7	24189.7	2.99081	0.00492083
D-glucosamine 1-phosphate	0.995713	1638.97	860.842	1.90391	0.00495258
Arginine	1.08131	15201.6	9466.28	1.60587	0.00503577
Aspartic acid	1.18038	126108	56732.5	2.22286	0.00540885
Galactose 1-phosphate	1.28155	73856.5	39605.3	1.86481	0.00545991
1-Aminocyclopropanecarboxylic acid	1.17484	65.5894	138.579	0.473299	0.00598841
Allantoic acid	1.20229	2128.78	2775.22	0.767068	0.00637934
Beta-Muricholic acid (β-MCA)	1.20809	598.873	5903.74	0.10144	0.00643302
N-acetyltryptophan	1.39698	115.815	207.532	0.558061	0.00682225
Ortho-Hydroxyphenylacetic acid	1.16006	5.06717	14.7333	0.343927	0.00706785
Stearylcarnitine	0.925887	4686.5	2225.87	2.10547	0.00725775
Chenodeoxycholic acid (CDCA)	1.23926	27.9158	2178.4	0.0128148	0.00741451
Uridine 5'-diphosphate(UDP)	1.1836	744.674	312.54	2.38265	0.00822465
2,6-Diaminopimelic acid	1.26556	97.83	157.544	0.62097	0.0094418
Hypoxanthine	1.25017	9594.21	50.3479	190.558	0.00945975
Mannose 6-phosphate	1.22465	899759	444417	2.02458	0.0095523
Fructose 6-phosphate	1.22795	639383	308123	2.07509	0.00990222
Aminocaproic acid	1.33014	37358.5	50995.5	0.732583	0.0105544
2-Hydroxyphenethylamine	0.968374	4461.47	3109.68	1.4347	0.0107209
D-Ribose	1.2504	77045	147001	0.524112	0.0109564
Ribonic acid	1.24721	15409.2	29524	0.521923	0.0111637
2-keto-D-Gluconic acid	1.1965	577.436	801.686	0.720277	0.0120629
Carnosine	1.24842	14181.9	26486.2	0.535443	0.0121517
Uric acid	1.2133	563385	982846	0.573218	0.0128629
Hydroxypropionic acid	1.29244	1454.86	1804.45	0.806262	0.0130262
Hydroxyproline	1.28562	12972.3	18861.7	0.687759	0.0132186
N-Alpha-acetyllysine	1.37766	4.04559	5.93204	0.68199	0.0136561
Phenylacetylglycine	1.13528	211.302	424.221	0.498093	0.015371
cis-4-Hydroxy-D-proline	1.38347	1287	1797.32	0.716063	0.0155688
Dihydroxyacetone phosphate	1.15358	14514.8	4758.94	3.05001	0.0156979
Uridine diphosphate-N-acetylgalactosamine	1.18179	1873.32	815.516	2.2971	0.0161461
Indoxyl-β-D-glucuronide	1.04435	3256.46	11202	0.290704	0.0163039
N2,N2-Dimethylguanosine	0.896893	60.1515	39.1827	1.53515	0.0164572
Ethylmalonic acid	1.13987	1602.99	2589.28	0.619087	0.0164932
Uracil	1.18184	107805	46181.8	2.33436	0.0169622
Taurolithocholic acid (TLCA)	1.27214	0.0687222	0.233151	0.294754	0.0169856
N-Acetylmethionine	1.10633	343.833	195.781	1.75621	0.0170512
Glutamic acid	0.026719	38070.4	31405.4	1.21223	0.0178523
Cytidine 2',3'-cyclic phosphate	0.962699	25131.3	1993.29	12.6079	0.0182786
3-Methyl-2-oxovaleric acid	1.30163	4856.8	12035	0.403557	0.0184855
N-Formyl-methionine	1.17018	18.3318	12.4063	1.47763	0.0193524
Pyridoxal 5'-phosphate	1.2726	662.498	2757.37	0.240264	0.0194501
Glycine	0.977385	11351.2	6479.23	1.75194	0.0207625
Asparagine	0.812187	11101.9	7242.72	1.53283	0.0222576
Tryptophan	1.34171	12226.8	18526.3	0.659969	0.0226889
Asymmetric dimethylarginine	0.793293	1426.26	886.342	1.60915	0.0229281
Acetylcholine	1.25531	0.156512	0.382714	0.408953	0.0231878
Methylsuccinic acid	1.14387	136.499	302.476	0.451273	0.0246383
Inosine	1.17697	35536.1	382.996	92.7844	0.0251546
Taurochenodeoxycholic acid (TCDCA)	1.13399	23.462	130.08	0.180366	0.0252235
Taurodeoxycholic acid (TDCA)	1.13358	22.993	134.82	0.170545	0.0266187
Taurohyodeoxycholic acid	1.14387	14.0264	32.7543	0.42823	0.027892
Glycyl-glycine	0.632636	153.066	110.903	1.38017	0.0279718
1-Oleylglycerol	1.08357	9995.54	1814.43	5.50893	0.0285522
Ureidopropionic acid	1.40043	9602.61	12636.4	0.759917	0.0288549
Glutaric acid	1.07285	35.0378	119.272	0.293763	0.0289616
α-Ketoglutaric acid	1.15006	187928	319908	0.587445	0.0292334
4-Guanidinobutanoic acid	1.27688	1.53379	2.99517	0.512087	0.030102
Guanosine	1.17506	485.586	2.88514e-06	1.68306e+08	0.0301436
Linoleyl carnitine	0.980531	52792.7	38180.8	1.3827	0.030453
Methylmalonic acid	1.16351	6426.36	2196.1	2.92626	0.0314314
Raffinose	0.848948	6760.78	2279.25	2.96623	0.0316154
Succinic acid	1.14025	23266.4	9264.25	2.51142	0.0329065
N-Acetylalanine	0.827615	3078.33	2281.72	1.34913	0.0329964
Glucosamine 6-phosphate	0.939287	2344.36	1512.82	1.54966	0.033295
Cystathionine	1.11057	13040.7	16496.2	0.790526	0.0342343
4Z,7Z,10Z,13Z,16Z-Docosapentaenoic acid	0.546422	171668	134325	1.27801	0.0346055
Phenylpyruvic acid	1.1941	462.729	1042.29	0.443953	0.0350085
1-Methyladenosine	0.896064	306.206	165.836	1.84644	0.0360518
Nicotinamide	1.05718	260.94	100.322	2.60101	0.0365293
Glutamyltryptophan	0.592921	50.3354	36.2819	1.38734	0.0368521
Lysine	0.325045	68884.7	53601.1	1.28514	0.0373635
Nicotinamide ribotide	0.825574	30.7056	4.85735	6.32147	0.0382855
Cholic acid (CA)	1.01726	191.266	985.654	0.19405	0.0395342
Leucylalanine	1.07257	16.2104	4.09782	3.95585	0.0415253
Adenosine monophosphate (AMP)	0.550604	18761.7	10314.3	1.81899	0.0420375
trans-Ferulic acid	1.01165	12.8854	34.7342	0.370972	0.0424386
Ricinoleic acid	0.976463	3.771	6.14869	0.613302	0.0433779
Itaconic acid	1.15313	456.916	728.223	0.627439	0.0452749
2-Hydroxy-2-methylbutyric acid	0.897094	914.982	553.341	1.65356	0.0462289
7-methylguanosine	1.21627	0.133965	0.220475	0.607619	0.0470942
4-Hydroxybenzoic acid	0.989332	12.9481	26.2095	0.494025	0.0487516

## Sheet: Table S5
Table S5. Differential metabolites between the El1405 and DSS groups
Metabolite Name	VIP_oplsda	El1405_mean	PBS_mean	Foldchange	pvalue
2-Aminooctanoic acid	1.69481	6.43531	2.83682	2.2685	2.5334e-05
Ricinoleic acid	1.69131	10.8197	3.771	2.86917	9.21879e-05
Hypotaurine	1.65899	11232.7	4443.12	2.52812	0.00027458
Abrine	1.54138	1.3109	0.743334	1.76354	0.000851915
2-Hydroxy-4-(methylthio)butanoic acid	1.53726	21.4867	13.7187	1.56623	0.00103355
4-Guanidinobutanoic acid	1.48419	5.84404	1.53379	3.8102	0.00120231
Acetylglycine	1.55841	11801.6	26545.1	0.444586	0.00207581
Tyrosine	1.55955	15514.2	10185.5	1.52317	0.00213171
p-Octopamine	1.60357	23.0702	11.3606	2.03072	0.00243588
N-Acetylserotonin	1.49947	24.7957	16.181	1.5324	0.00341875
Ornithine	1.34174	3735.76	2348.94	1.5904	0.00349731
Sucrose	1.61814	23790.8	11986.1	1.98487	0.00380843
Ureidopropionic acid	1.50971	14051.4	9602.61	1.46329	0.00398511
Cellobiose	1.63724	11994.6	6112.12	1.96243	0.00419255
Mannitol	1.50851	1786.95	662.628	2.69677	0.00425655
Dodecanoylcarnitine	1.56758	18.9563	27.9429	0.678393	0.00470897
Carnitine	1.6009	5515.95	3061.36	1.8018	0.00504159
1-Aminocyclopropanecarboxylic acid	1.56509	154.052	65.5894	2.34873	0.00532779
5-Hydroxy-tryptophan	1.37361	20.6168	13.7457	1.49987	0.0053785
N-Acetylphenylalanine	1.4668	101.862	55.6302	1.83106	0.00554962
Phenyllactic acid	1.39492	105.807	75.4376	1.40258	0.0056057
Sorbitol	1.49673	4304.95	1682.07	2.55932	0.00561202
Pyroglutamic acid	1.61811	219.376	134.815	1.62723	0.00628301
Arachidic acid	1.34252	17398.7	14066.1	1.23692	0.00707849
Phosphoserine	1.53032	23.8449	49.7032	0.479746	0.00718664
Taurolithocholic acid (TLCA)	1.175	0.0930513	0.0687222	1.35402	0.00793537
Indole-3-lactic acid	1.33245	550.643	342.118	1.60951	0.00821827
5-Hydroxyindole-3-acetic acid	1.50518	10082.3	5357.13	1.88203	0.00834579
Aspartylphenylalanine	1.52325	11.1159	6.48965	1.71286	0.00855867
Raffinose	1.52473	35503	6760.78	5.25131	0.00895512
Ortho-Hydroxyphenylacetic acid	1.4164	10.5659	5.06717	2.08517	0.0101953
Vanillic acid	1.42168	29.3807	11.1943	2.62462	0.01045
Gama-glutamylalanine	1.35579	688.021	446.863	1.53967	0.0104522
Isovalerylcarnitine	1.02612	490.903	347.905	1.41103	0.0108147
N-Acetylcadaverine	1.42134	3.53157	1.98082	1.78288	0.0108845
Trigonelline	1.46804	60.8288	17.6202	3.45221	0.0109407
gamma-Glutamyl-phenylalanine	1.24114	407.071	264.979	1.53623	0.0109479
Phenol	1.43888	483.829	287.664	1.68192	0.0117238
N-Alpha-acetyllysine	1.48201	6.2725	4.04559	1.55045	0.0128648
4-Hydroxycinnamic acid	1.42477	158.753	35.3083	4.49619	0.0129555
Hydroxypropionic acid	1.04876	1860.14	1454.86	1.27857	0.0131894
Stachyose	1.44868	105339	22718.2	4.63676	0.01332
Vitamin B2	1.3228	69.1633	48.9376	1.4133	0.0142286
N-Acetyltyrosine	1.42136	60.095	21.2826	2.82367	0.0142852
Galactitol	1.39895	2467.52	1094.21	2.25507	0.0152379
Vitamin B1	1.63445	44.5927	27.9676	1.59444	0.016121
Valerylcarnitine	0.980512	668.773	480.453	1.39196	0.0165186
trans-Ferulic acid	1.33614	70.7729	12.8854	5.49249	0.0169146
D-Pinitol	1.39083	16101.5	4540.52	3.54618	0.01737
Quinic acid	1.54661	213.266	125.604	1.69792	0.0174421
4-Hydroxybenzoic acid	1.39989	34.9062	12.9481	2.69585	0.0181815
Methionine sulfoxide	1.41953	687.714	408.499	1.68351	0.0183461
Alanine	1.42257	23162.5	16702.9	1.38674	0.0201878
Indoleacetic acid	1.38641	640.206	297.921	2.14891	0.0208848
Pyruvic acid	1.22452	12244	7817.67	1.56619	0.0216081
N-Acetylputrescine	1.22228	6.092	4.79147	1.27143	0.0235414
3,4-Dihydroxyphenylglycol	1.07439	1915.71	1469.95	1.30325	0.0266108
Azelaic acid	1.23711	10.0153	7.18329	1.39424	0.0269692
Hexanoylcarnitine	1.32208	616.917	915.47	0.67388	0.0274091
Glucaric acid	1.3248	778.369	392.961	1.98078	0.0278006
Galactaric acid	1.30742	1060.76	664.326	1.59675	0.0282489
D-Ribose	1.23913	128813	77045	1.67192	0.0285054
Malonic acid	1.34267	670.474	1257.47	0.533192	0.0290346
Taurine	1.23275	26408.4	18085.6	1.46019	0.0303353
Beta-Alanine	1.33618	18534.6	13985.9	1.32524	0.0306618
Glyceric acid	1.17797	2046.34	1449.65	1.41162	0.0319905
Uracil 5-carboxylate	1.375	70.167	39.3243	1.78432	0.0322395
Anandamide	1.16759	24.279	10.7373	2.26118	0.0347151
3-Hydroxymethylglutaric acid	1.34865	3474.54	7793.34	0.445835	0.0357592
3-Methyl-2-oxovaleric acid	1.29981	2599.5	4856.8	0.535229	0.0360121
myo-Inositol	1.18445	428087	290621	1.47301	0.0360869
Glycerophosphocholine	1.29724	117079	67478.2	1.73507	0.0361418
Hydroxyphenyllactic acid	1.17534	416.522	274.084	1.51969	0.0374203
4-Pyridoxic acid	1.27572	12.406	7.06378	1.75629	0.0385967
Ribonic acid	1.36504	26153.3	15409.2	1.69724	0.0391442
p-Cresyl sulfate	1.17174	5.22558	3.83778	1.36161	0.0397963
N-acetyltryptophan	1.33102	178.681	115.815	1.54281	0.0414602
Indoleacrylic acid	1.2858	36.3508	2.6524	13.7049	0.0416199
Lactulose	1.2349	57.1687	37.682	1.51714	0.0418842
Cystathionine	1.26489	20809.7	13040.7	1.59576	0.0419812
Phenylalanine	0.993238	15379.7	12078.1	1.27336	0.0429964
5-Hydroxylysine	0.936951	117.301	91.0521	1.28828	0.0433312
3-Hydroxyphenylacetic acid	1.16276	6.29335	2.54701	2.47088	0.044115
2,3-Diaminopropionic acid	1.32433	916.28	1419.64	0.645432	0.0451218
Glutamic acid	0.801119	42946.7	38070.4	1.12809	0.0465112
Phenylpyruvic acid	1.18074	892.642	462.729	1.92908	0.0466795
Taurohyodeoxycholic acid	1.23052	41.1088	14.0264	2.93082	0.0468665
Isodeoxycholic acid (IsoDCA)	1.14095	14.4823	9.64684	1.50125	0.0480865
N-Methyl-aspartic acid	1.05386	69.4201	53.1031	1.30727	0.0485912
Valylalanine	1.22972	36.0091	22.0505	1.63303	0.0486337
Homoserine	1.15481	25679.5	20608.1	1.24609	0.049732
Kynurenine	1.18647	326.985	212.664	1.53756	0.0499891
